# Supplementary material for: Discrimination of genetic and geographical groups of grape varieties (Vitis vinifera L.) based on their volatile organic compounds
Source: Front Plant Sci. 2022 Oct 20;13:942148. doi: 10.3389/fpls.2022.942148 (PMC9634546; doi:10.3389/fpls.2022.942148)
Supplement: Supplementary file 2 [file Table_2.XLSX]

## Sheet: Sheet1
Supplementary table 2. Retention time and retention indices calculated and obtained from literature
Compound	RT/min	RI (cal)*	RI (lit)**
Hexanal	17.354	1076	1056-1106
1-methoxy-2-propanol	19.891	1120	1108-1160
4-Pentenal	20.435	1128	1123
β-Pinene	20.527	1129	1085-1130
2,4-Dimethyl-3-pentanol	22.174	1156	1157-1187
Heptanal	24.01	1185	1163-1208
Isoamylalcohol	25.258	1204	1174-1240
(E)-2-Hexenal	26.367	1221	1196-1238
Hexanoic acid, ethyl ester	27.234	1234	1216-1258
β-Ocimene	28.013	1246	1211-1251
3-Penten-1-ol	28.129	1248	1255
p-Cymene	29.734	1272	1246-1291
Acetoin	30.88	1289	1250-1314
Octanal	31.084	1292	1267-1312
2-Heptanol	32.822	1318	1284-1335
(Z)-2-Penten-1-ol	32.978	1321	1296-1334
6-methyl-5-Hepten-2-one	34.366	1342	1317-1357
1-Hexanol	35.063	1352	1316-1377
(E)-3-Hexen-1-ol	35.829	1364	1344-1399
1-butoxy-2-Propanol	35.847	1364	1364
3-methoxy-1-Butanol	36.196	1378	1374
3-methyl-4-penten-1-ol	36.89	1380	1375-1385
(Z)-3-Hexen-1-ol	37.216	1385	1351-1405
Nonanal	38.114	1398	1370-1414
2-butoxy-Ethanol	38.359	1402	1361-1447
(E)-2-Hexen-1-ol	38.675	1407	1377-1419
2,4-Hexadienal	39.2	1415	1371-1438
(Z)-2-Hexen-1-ol	39.284	1417	1380-1441
(E)-2-Octenal	40.512	1436	1407-1463
Octanoic acid, ethyl ester	40.645	1438	1414-1458
1-Octen-3-ol	41.488	1451	1411-1465
1-Heptanol	41.787	1456	1419-1467
α-Cubebene	41.991	1459	1438-1480
δ-Elemene	42.78	1471	1447-1481
(E,E)-2,4-Heptadienal	42.954	1474	1455-1514
Ylangene	43.603	1484	1459-1500
2-ethyl-1-Hexanol	43.981	1490	1452-1513
Copaene	44.178	1493	1462-1522
Decanal	44.852	1498	1471-1516
3-Ethyl-4-methylpentan-1-ol	45.219	1504	1500
β-Bourbonene	45.44	1508	1496-1546
2-Hepten-1-ol	45.55	1510	1504-1536
α-Gurjunene	45.641	1511	1511-1545
2-Nonanol	45.797	1514	1484-1538
α-Bourbonene	45.872	1515	1513-1529
(E,E)-3,5-Octadien-2-one	46.311	1523	1516-1569
Benzaldehyde	46.749	1531	1481-1555
α-Gurjunene	47.075	1710	1511-1545
Muurola-4(14),5 diene	47.096	1537	1517-1643
(Z)-2-Nonenal	47.239	1539	1509-1569
Linalool	47.651	1547	1507-1564
(R,R)-Butane-2,3-diol	48.148	1555	1548-1584
1-Octanol	48.209	1556	1519-1574
(S,R)-2,3-Butanediol	49.09	1571	1544-1573
β-Ylangene	49.3	1574	1547-1589
isoledene	49.392	1577	1583
(E)-α-Bergamotene	49.484	1578	1534-1580
(-)-Aristolene	50.003	1587	1552-1589
(E,Z)-2,6-Nonadienal	50.334	1593	1555-1601
β-Copaene	50.385	1594	1550-1603
Caryophyllene	50.742	1601	1570-1685
β-Gurujunene	51.762	1617	1564-1618
β-Cyclocitral	52.368	1628	1548-1638
Butyrolactone	53.181	1642	1595-1666
γ-Gurujunene	53.252	1651	1647-1689
(Z)-β-Farnesene	53.565	1649	1643-1684
Phenylacetaldehyde	53.936	1656	1605-1680
1-Nonanol	54.3	1662	1624-1674
γ-Muurolene	54.47	1666	1655-1714
α-Amorphene	54.698	1669	1662-1744
α-Humulene	55.016	1674	1637-1689
2,5-dimethyl-Benzaldehyde	55.632	1685	1683-1705
(E)-3-Nonen-1-ol	55.759	1687	1664-1693
γ-Selinene	55.816	1688	1671-1697
α-Muurolene	56.167	1694	1686-1753
β-Bisabolene	56.514	1700	1698-1748
Neral	56.834	1706	1641-1706
Germacrene D	56.85	1706	1698-1727
β-Selinene	56.885	1707	1686-1743
δ-Selinene	56.902	1707	1707-1756
Zonarene	57.09	710	1702-1708
2-Pinen-4-one	57.375	1715	1679-1742
β-Cadinene	57.701	1721	1720
4-ethyl-Benzaldehyde	57.701	1721	1719-1730
Valencene	57.946	1725	1688-1761
TDN	58.36	1732	1712-1724
α-Cadinene	58.628	1737	1734-1803
Pentanoic acid	58.976	1744	1685-1780
5-ethyl-2(5H)-Furanone	59.14	1746	1700-1755
α-Farnesene	59.507	1753	1714-1763
δ-Cadinene	60.065	1764	1722-1774
γ-Cadinene	60.204	1765	1735-1782
7-epi-alpha-selinene	60.347	1768	1754-1775
Selina-3,7(11)-diene	61.327	1785	1750-1800
Cadina-1,4-diene	61.486	1788	1764-1810
Ω-Cadinene	62.041	1797	-
Patchoulene	62.326	1803	-
Germacrene B	64.064	1834	1778-1854
(Z)-Calamenene	64.316	1840	1800-1853
(-)-α-Panasinsen	64.671	1846	1840
Hexanoic acid	64.84	1850	1807-1873
2-Hydroxycineole	65.486	1862	1834-1888
α-Dehydro-ar-himachalene	66.567	1881	1882
Benzyl Alcohol	66.727	1885	1821-1905
Phenylethyl Alcohol	68.52	1919	1859-1944
α-Calacorene	68.788	1925	1893-1941
(E)-β-Ionone	69.84	1945	1892-1958
2-ethyl-Hexanoic acid	70.153	1951	1910-1969
Heptanoic Acid	70.37	1956	1916-1993
(E)-3-Hexenoic acid	70.422	1957	1929-1957
(E)-2-Hexenoic acid	71.254	1973	1933-2002
Cubenol	75.754	2056	2019-2090
α-Corocalene	76.104	2063	2037-2083
Nonanoic acid	80.73	2153	2110-2196
Eugenol	81.142	2162	2100-2198
γ-Undecalacton	83.615	2217	2210-2266
Guaiazulene	83.811	2221	-
Isospathulenol	84.002	2226	2206-2254
Benzoic acid	92.923	2428	2387-2444
*RI (cal)- retention index calculated ; **RI (lit)- retention index obtained from the literature
