# Supplementary material for: Discrimination of genetic and geographical groups of grape varieties (Vitis vinifera L.) based on their volatile organic compounds
Source: Front Plant Sci. 2022 Oct 20;13:942148. doi: 10.3389/fpls.2022.942148 (PMC9634546; doi:10.3389/fpls.2022.942148)
Supplement: Supplementary file 3 [file Table_3.XLSX]

## Sheet: List1
	Supplementary table 3. Mean values for analysed carbonyls, alcohols, acids, and esters for chosen grape cultivars, countries of origin, and GEN-GEO groups. Results expressed as peak area (x1000000) ± standard deviation
Cultivar	Hexanal	4-Pentenal	Heptanal	(E)-2-Hexenal	Octanal	Nonanal	(E,Z)-2,6-Nonadienal	(E,E)-2,4-Hexadienal	(E)-2-Octenal	(E,E)-2,4-Heptadienal	Decanal	Benzaldehyde	(Z)-2-Nonenal	Phenylacetaldehyde	4-ethyl-Benzaldehyde	2,5-dimethyl-Benzaldehyde	Acetoin	6-methyl-5-hepten-2-one	(E,E)-3,5-Octadien-2-one	TOTAL CARBONYLS	1-methoxy-2-propanol	2,4-dimethyl-3-pentanol	Isoamylalcohol	3-Penten-1-ol	2-Heptanol	(Z)-2-Penten-1-ol	1-butoxy-2-Propanol	1-Hexanol	(3E)-3-Hexen-1-ol	3-methoxy-1-Butanol	(Z)-3-Hexen-1-ol	2-butoxy-Ethanol	(E)-2-Hexen-1-ol	(Z)-2-Hexen-1-ol	2-Hepten-1-ol	1-Octen-3-ol	1-Heptanol	2-Nonanol	2-ethyl-1-Hexanol	3-methyl-4-penten-1-ol	(S,R)-2,3-Butanediol	(R,R)-2,3-Butanediol	1-Octanol	1-Nonanol	(E)-3-Nonen-1-ol	Benzyl alcohol	Phenyl ethanol	Eugenol	TOTAL ALCOHOLS
BABICA	290,00±36,05	0,34±0,02	3,17±0,05	910,00±30,00	2,90±0,43	9,27±2,19	0,00±0,00	18,00±15,62	1,50±0,00	7,17±0,32	6,13±0,50	19,00±1,00	4,4±0,36	0,00±0,00	3,23±0,32	4,27±0,68	0,97±0,11	3,23±0,55	4,77±0,61	1288,34±13,89	1,98±0,90	4,53±1,20	28,13±18,50	0,00±0,00	0,00±0,00	9,37±0,77	0,00±0,00	54,33±0,57	2,07±0,06	3,33±0,23	10±1,74	0,00±0,00	59,00±1,00	0,00±0,00	0,00±0,00	0,91±0,04	0,5±0,43	0,00±0,00	4,07±0,20	7,37±0,55	0,00±0,00	0,00±0,00	1,33±0,11	0,00±0,00	0,00±0,00	37,33±1,15	4,17±0,47	0,05±0,08	228,48±17,05
TRIBIDRAG	266,67±40,41	0,5±0,01	3,33±0,46	453,33±11,54	4,90±0,51	8,33±2,30	0,00±0,00	9,20±0,51	1,23±0,41	5,53±1,4	3,93±0,75	14,67±1,15	4,73±0,55	0,00±0,00	1,02±0,31	1,77±0,28	10,67±2,88	4,03±1,27	2,07±0,28	795,91±41,63	2,00±0,17	2,57±0,63	19,67±4,04	0,00±0,00	0,00±0,00	7,00±0,69	0,00±0,00	94,00±13,85	2,37±0,28	0,00±0,00	9,47±1,32	0,00±0,00	91,33±16,16	0,00±0,00	2,57±0,72	0,74±0,20	0,21±0,02	0,00±0,00	5,83±0,75	2,75±3,25	0,00±0,00	0,00±0,00	1,47±0,46	3,73±0,28	0,00±0,00	23,00±1,73	1,7±0,17	0,00±0,00	270,39±35,70
DOBRICIC	620,00±34,64	1,3±0,81	4,13±0,72	1100,00±0,00	5,00±0,5	10,57±1,25	0,00±0,00	26,33±3,21	3,33±0,83	8,67±10	5,20±0,29	18,00±1,73	5,43±1,24	0,00±0,00	2,03±0,5	3,37±0,30	6,13±1,15	5,33±0,30	1,27±0,49	1826,11±26,67	3,77±0,85	6,37±0,45	33,00±7,93	0,00±0,00	0,27±0,02	13,67±0,57	0,00±0,00	170,00±10,00	4,87±0,37	0,68±0,03	19,67±1,52	0,00±0,00	136,67±5,77	0,00±0,00	3,97±0,46	1,37±0,15	0,56±0,03	0,00±0,00	5,17±0,15	2,20±0,70	0,00±0,00	0,00±0,00	2,13±0,30	1,93±3,34	0,04±0,06	40,67±2,08	4,73±0,8	0,00±0,00	451,72±26,40
LASINA	230,00±0,00	1,6±0,34	11,00±0,00	770,00±10,00	9,93±1,05	66,00±9,53	0,00±0,00	14,67±3,78	4,07±0,73	14,33±0,57	8,43±0,85	25,00±2,00	2,77±0,65	0,00±0,00	1,50±0,70	2,53±0,15	2,50±0,00	8,3±0,52	2,53±0,25	1175,17±20,72	2,27±0,31	5,43±0,55	35,33±1,52	0,00±0,00	0,48±0,09	9,80±1,30	0,00±0,00	52,33±1,15	1,90±0,09	0,00±0,00	16,33±1,52	0,00±0,00	92,67±6,65	0,00±0,00	0,00±0,00	1,53±0,05	0,82±0,09	0,00±0,00	8,10±0,45	10,67±0,57	0,00±0,00	0,00±0,00	3,60±0,30	5,03±0,3	0,00±0,00	44,00±3,00	4,13±0,49	0,00±0,00	294,44±13,89
NINCUSA	236,67±15,27	0,89±0,87	2,33±0,40	590,00±30,00	3,00±0,62	9,90±1,15	0,00±0,00	13,33±1,15	1,47±0,31	4,50±0,85	2,97±0,15	11,33±0,57	3,29±4,15	0,00±0,00	1,53±0,25	2,57±0,85	2,47±0,05	4,57±0,47	0,89±0,10	891,70±18,35	10,90±1,82	3,70±0,17	18,33±2,08	0,00±0,00	0,18±0,15	8,47±0,96	0,00±0,00	85,00±2,64	3,17±0,20	0,5±0,04	31,33±1,52	5,20±1,37	113,33±5,77	0,00±0,00	2,53±0,37	0,89±0,09	0,34±0,06	0,00±0,00	4,00±0,09	4,77±0,20	6,13±0,9	9,23±0,8	1,23±0,15	2,57±0,15	0,19±0,16	34,33±2,08	3,47±0,32	0,00±0,00	349,80±15,26
PLAVINA	163,33±5,77	1,13±0,15	3,47±0,51	293,33±15,27	3,60±0,36	8,80±0,4	0,00±0,00	5,30±0,30	1,33±0,06	4,80±0,26	3,17±0,05	14,33±0,57	3,03±0,46	0,00±0,00	0,51±0,08	2,33±0,15	4,03±0,15	4,03±0,25	1,04±0,14	517,58±20,69	2,50±0,30	2,60±0,20	21,67±1,15	0,84±0,05	0,00±0,00	5,23±0,81	0,00±0,00	90,33±1,52	2,17±0,11	0,44±0,02	24,67±0,57	0,00±0,00	123,33±5,77	1,83±0,23	0,00±0,00	1,03±0,05	0,24±0,04	0,25±0,01	4,53±0,11	2,93±0,05	0,01±4,27	2,03±0,11	1,47±0,11	3,67±0,15	0,00±0,00	43,67±2,08	10,33±0,57	0,00±0,00	345,77±6,626
RUDEZUSA	126,67±5,77	0,72±0,22	2,57±0,11	240,00±10,00	0,46±0,06	7,73±0,11	0,00±0,00	3,87±0,15	1,23±0,06	7,73±0,32	4,33±0,20	12,00±0,00	0,00±0,00	0,00±0,00	0,86±0,23	3,30±0,26	35,00±1,00	2,10±0,52	2,37±0,32	450,94±17,87	1,32±0,43	2,27±0,32	16,33±4,72	0,00±0,00	0,22±0,01	7,40±0,26	0,00±0,00	38,33±1,53	2,77±0,41	0,32±0,12	4,33±0,15	0,00±0,00	22,33±0,577	0,00±0,00	1,2±0,17	0,89±0,05	0,28±0,01	0,00±0,00	3,77±0,11	3,80±0,20	42,00±1,73	54,00±0,73	1,27±0,05	0,00±0,00	0,14±0,19	26,33±1,52	6,00±0,26	0,49±0,02	235,80±11,99
SOIC	326,67±15,27	1,63±0,20	3,07±0,11	526,67±20,81	2,53±0,11	11,33±0,57	0,00±0,00	14,67±0,57	1,33±0,23	4,77±1,53	2,83±0,23	16,00±1,00	2,17±0,45	0,00±0,00	0,97±0,14	2,60±0,26	1,43±0,11	6,27±0,41	1,20±0,09	926,14±36,04	4,10±0,70	4,27±0,49	28,00±5,19	0,00±0,00	0,19±0,16	8,63±0,15	0,00±0,00	91,00±3,60	2,33±0,46	4,40±0,96	46,33±1,52	0,00±0,00	120,00±0,00	0,00±0,00	0,00±0,00	0,90±0,09	0,39±0,1	0,21±0,03	4,57±0,4	1,83±0,11	0,00±0,00	2,00±0,52	1,80±0,20	3,33±0,45	0,04±0,06	41,00±3,46	2,8±0,36	0,00±0,00	368,12±17,34
SUSCAN	200,00±36,05	0,93±0,38	3,03±0,30	513,33±25,16	5,07±0,51	18,33±6,11	0,00±0,00	11,50±1,80	2,63±0,90	7,77±1,44	9,83±3,05	24,00±5,56	9,40±1,38	0,00±0,00	0,78±0,14	3,87±1,26	6,07±0,8	6,07±1,00	3,27±0,96	825,88±11,88	2,80±0,61	3,43±0,55	32,67±4,61	0,00±0,00	0,27±0,07	9,07±0,95	0,00±0,00	176,67±15,2	4,40±1,05	0,70±0,17	22,67±2,3	0,00±0,00	186,67±15,27	4,20±0,36	0,00±0,00	1,53±0,30	0,54±0,07	0,00±0,00	7,57±1,00	1,40±0,34	0,00±0,00	0,00±0,00	2,87±1,07	2,43±4,21	0,33±0,09	69,00±28,50	8,53±4,81	0,00±0,00	537,74±73,96
VRANAC	143,33±25,16	0,89±0,19	3,2±0,61	103,52±92,60	3,80±0,81	9,53±0,46	0,00±0,00	3,63±0,83	0,74±0,08	4,93±0,90	2,83±0,11	11,00±1,00	5,93±0,55	0,00±0,00	0,32±0,08	2,27±0,15	4,6±0,55	2,9±0,45	1,20±0,50	304,64±106,89	2,30±0,29	2,77±0,20	30,00±2,00	0,00±0,00	0,00±0,00	3,90±1,24	0,00±0,00	35,33±4,50	1,43±0,15	0,28±0,05	31,00±4,00	0,00±0,00	17,00±2,00	0,89±0,18	0,00±0,00	0,51±0,02	0,16±0,01	0,00±0,00	4,07±0,45	4,67±1,16	5,93±0,55	6,40±0,49	0,93±0,17	0,67±1,15	0,11±0,11	24,33±1,52	1,63±0,15	0,00±0,00	174,31±16,75
CROATIA	260,33±138,4	0,99±0,55	3,93±2,47	550,02±298,73	4,12±2,43	15,98±17,48	0,00±0,00	12,05±8,07	1,88±1,11	7,02±2,99	4,97±2,53	16,54±5,09	4,12±2,74	0,00±0,00	1,27±0,87	2,89±0,88	7,39±9,79	4,68±1,86	2,06±1,23	900,24±433,31	3,39±2,74	3,79±1,39	26,31±80,82	0,08±0,25	0,16±0,17	8,25±2,67	0,00±0,00	88,73±48,42	2,75±1,12	1,06±1,48	21,58±12,21	0,52±1,62	96,23±50,85	0,69±1,33	1,03±1,44	1,03±0,35	0,40±0,23	0,04±0,09	5,17±1,53	4,23±2,92	5,41±12,65	7,37±16,11	1,81±0,87	2,34±2,19	0,08±0,13	38,37±15,00	4,75±3,03	0,05±0,15	325,65±108,63
C7	260,33±138,4	0,99±0,55	3,93±2,47	550,02±298,73	4,12±2,43	15,98±17,48	0,00±0,00	12,05±8,07	1,89±1,12	7,02±2,99	4,97±2,54	16,53±5,09	4,12±2,74	0,00±0,00	1,28±0,87	2,89±0,89	7,39±9,8	4,68±1,87	2,06±1,24	900,24±433,31	3,39±2,75	3,79±1,39	26,31±8,82	0,08±0,26	0,16±0,17	8,25±2,67	0,00±0,00	88,73±48,42	2,75±1,12	1,07±1,49	21,58±12,21	0,52±1,63	96,23±50,85	0,69±1,33	1,03±1,45	1,03±0,35	0,4±0,23	0,05±0,09	5,17±1,54	4,24±2,92	5,41±12,65	7,37±16,12	1,81±0,88	2,34±2,19	0,08±0,13	38,37±15	4,75±3,03	0,05±0,15	325,66±108,63
CARIGNAN	161,07±136,7	0,46±0,39	3,35±2,33	385,50±328,20	4,13±2,45	12,67±3,21	0,00±0,00	7,13±5,70	1,24±0,71	5,37±3,52	5,43±1,93	18,67±4,16	4,90±4,27	0,00±0,00	0,99±0,36	2,16±1,56	6,07±4,24	5,50±3,82	2,90±1,60	627,53±505,03	2,63±1,97	2,63±2,28	28,53±22,4	0,85±0,61	0,48±0,25	5,50±4,58	0,00±0,00	37,63±30,95	1,83±1,26	2,83±1,10	17,92±14,86	0,00±0,00	46,4±39,15	1,83±1,62	0,00±0,00	1,12±0,39	0,59±0,14	0,00±0,00	17,57±22,89	2,57±0,70	0,00±0,00	0,00±0,00	2,27±0,4	0,31±0,53	0,55±0,17	163,67±161	50±51,96	0,27±0,47	387,98±114,70
GARNACHA	310±65	0,85±0,48	3,1±0,43	260,00±230,60	2,47±0,15	12,00±1,00	0,00±0,00	7,57±1,71	1,17±0,21	4,93±1,20	2,93±0,35	11,67±1,52	3,53±0,30	0,00±0,00	0,75±0,01	1,90±0,26	2,03±0,05	3,93±0,40	1,03±0,15	629,87±264,47	4,07±1,33	3,20±1,22	21,33±8,32	0,00±0,00	0,54±0,08	6,13±0,45	0,00±0,00	47,00±3,60	2,47±0,05	3,40±0,20	10,67±0,57	0,00±0,00	20,33±2,08	0,00±0,00	0,00±0,00	1,07±0,14	0,35±0	0,00±0,00	3,20±0,4	4,63±0,95	0,00±0,00	4,83±0,25	1,43±0,25	2,03±0,47	0,09±0,15	41,33±4,00	3,97±0,3	0,00±0,00	182,08±23,39
MANCENS	293,33±23,09	2,13±0,15	4±1,03	873,33±25,16	4,13±0,05	17,33±1,52	1,93±0,15	28,67±1,15	1,90±0,10	12,00±1,00	11,67±1,15	21,33±1,52	5,7±0,26	0,00±0,00	1,23±0,15	3,90±0,34	4,97±0,23	12,33±0,57	4,57±0,37	1304,47±36,69	4,23±0,50	4,60±0,59	44,33±8,62	0,00±0,00	0,48±0,01	16,67±0,57	0,00±0,00	56,00±1,73	4,1±0,26	0,75±0,09	47,33±1,52	4,77±0,28	71,00±2,64	0,00±0,00	0,00±0,00	1,33±0,15	0,89±0,06	0,38±0,02	10,67±0,57	7,70±0,34	0,00±0,00	0,00±0,00	3,03±0,23	4,23±0,23	0,16±0,14	48,67±2,51	6,47±0,46	0,00±0,00	337,80±18,78
GRACIANO	139,87±112,9	0,17±0,28	1,89±1,05	385,67±284,80	3,93±1,85	11,23±2,65	0,00±0,00	4,73±7,18	1,19±0,41	5,30±2,69	5,83±1,25	23,00±3,60	8,13±2,90	0,00±0,00	1,28±0,49	4,50±2,15	5,53±2,98	3,43±1,93	3,7±1,21	609,40±425,37	4,93±1,91	0,90±1,55	23,00±4,00	1,2±0,72	0,90±0,78	10,30±8,13	1,27±0,15	67,33±43,50	3,35±2,1	0,64±0,10	9,93±4,47	5,17±1,68	64,67±39,62	0,09±0,16	0,00±0,00	1,23±0,05	0,79±0,1	0,00±0,00	5,90±0,91	4,30±1,21	0,00±0,00	0,00±0,00	3,27±0,75	1,4±2,42	1,05±0,28	173,33±25,1	39±10,14	0,55±0,12	424,51±68,94
ICOD DO VINAO	163,33±5,773	0,21±0,36	3,43±0,11	183,33±5,773	2,93±0,23	14,00±1,00	0,00±0,00	3,33±0,55	1,73±0,41	4,73±0,75	7,53±0,30	22,00±0,00	7,23±0,37	0,00±0,00	1,33±0,28	3,40±0,29	3,37±0,20	2,30±0,19	5,17±0,37	429,38±13,81	2,20±0,26	4,47±3,95	17,00±2,64	0,00±0,00	1,04±0,13	5,90±0,43	0,00±0,00	123,33±5,77	2,17±0,2	0,00±0,00	8,93±0,23	0,00±0,00	133,33±5,77	0,00±0,00	2,83±0,5	1,73±0,32	0,7±0,12	0,00±0,00	9,83±0,20	1,73±0,20	0,00±0,00	0,00±0,00	3,07±0,25	7,67±0,23	0,00±0,00	48,00±2,64	8,17±0,37	0,00±0,00	382,11±7,77
MENCIA	200±5,773	0,00±0,00	3,6±0,05	300,00±5,77	6,00±1,15	13,00±1,15	0,00±0,00	5,60±0,40	1,20±0,00	4,30±0,05	2,70±0,17	18,00±1,15	0,00±0,00	0,00±0,00	0,37±0,01	3,10±0,23	9,7±0,08	3,70±0,15	2,00±0,11	573,27±3,88	2,30±0,11	1,8±0,02	21,00±0,11	0,92±0,06	2,00±0,06	9,30±0,11	0,00±0,00	77,00±0,08	2,4±0,11	0,00±0,00	27,00±0,11	0,00±0,00	79,00±0,11	2,7±0,09	0,00±0,00	1,80±0,05	1,3±0,4	0,00±0,00	5,20±0,35	0,76±0,08	7,13±0,55	0,00±0,00	3,80±0,11	8,4±0,09	1,2±0,17	110,00±0,28	33±0,14	0,00±0,00	398,01±0,68
MOURVEDRE	336,67±11,54	1,3±0,48	3,00±0,34	803,33±15,27	4,83±0,73	24,33±0,57	0,00±0,00	20,33±2,08	1,47±0,06	5,97±0,66	6,20±0,09	21,67±1,52	5,33±1,01	0,00±0,00	1,33±0,20	5,37±0,95	6,23±0,55	7,47±0,15	1,73±0,28	1256,57±22,16	4,77±0,96	4,17±0,49	23,00±6,08	0,00±0,00	2,57±0,11	12,00±0,00	0,00±0,00	94,67±2,08	4,17±0,61	0,91±0,06	18,00±0,00	10,67±0,57	170,00±0,00	0,00±0,00	0,00±0,00	1,80±0,09	2,17±0,05	0,00±0,00	4,37±0,45	1,67±0,05	0,00±0,00	0,00±0,00	9,40±0,51	8,73±1,07	1,63±0,28	123,33±11,5	25±2,64	0,09±0,08	523,1±22,92
SUMOLL TINTO	360,00±45,82	2,15±1,73	5,93±1,09	306,67±30,55	6,10±0,51	20,67±0,57	0,00±0,00	6,83±0,25	2,40±0,43	7,73±0,50	9,93±0,11	23,00±1,00	7,27±0,11	0,00±0,00	0,77±0,27	2,23±0,41	8,77±0,50	6,77±0,77	5,47±0,41	782,69±80,62	31,67±8,50	4,07±1,10	31,33±4,04	1,67±0,05	2,17±0,05	10,27±0,64	4,67±0,57	106,67±5,77	3,23±0,15	0,00±0,00	30,67±1,52	14,67±1,15	76,33±3,21	3,37±0,28	0,00±0,00	2,33±0,05	0,81±0,05	0,00±0,00	21,67±0,57	7,50±0,52	0,00±0,00	0,00±0,00	3,90±0,00	7,60±0,20	0,53±0,05	93,00±3,46	25,00±1,00	0,00±0,00	483,11±9,40
TEMPRANILLO	200,00±10,00	0,75±0,52	4,1±0,43	246,67±11,54	4,47±1,15	17,00±1,00	0,00±0,00	5,43±0,28	1,80±0,17	5,63±0,15	4,80±0,36	16,00±1,00	2,73±0,20	0,00±0,00	0,45±0,17	3,67±0,25	3,87±0,05	4,53±0,51	3,07±0,15	524,97±22,51	3,03±0,30	2,60±0,29	22,00±2,00	0,00±0,00	0,48±0,21	4,83±0,90	3,23±0,37	90,67±3,05	2,37±0,41	4,03±0,89	62,00±1,73	0,00±0,00	92,00±3,46	2,60±0,20	0,00±0,00	2,13±0,15	0,28±0,02	0,00±0,00	6,17±0,45	5,80±1,19	0,00±0,00	0,00±0,00	1,03±0,05	4,67±0,20	0,00±0,00	35,00±1,73	4,4±0,36	0,00±0,00	349,33±6,42
TREPAT	393,33±35,11	1,13±0,98	4,63±0,65	1033,33±57,73	6,83±0,15	24,67±2,08	0,00±0,00	16,33±0,57	2,77±0,21	10,33±0,57	9,30±0,52	27,00±2,60	6,33±0,05	0,00±0,00	4,07±0,75	5,70±1,31	11,33±0,57	7,13±0,47	10,67±0,57	1574,9±91,12	8,30±3,22	6,83±1,98	48,67±19,40	0,00±0,00	0,57±0,04	13,00±1,00	0,00±0,00	153,33±5,77	5,67±0,41	11,00±0,00	32,00±2,00	0,00±0,00	206,67±11,5	6,93±0,35	0,00±0,00	1,67±0,2	1,13±0,05	0,00±0,00	6,50±0,26	2,30±0,10	0,00±0,00	0,00±0,00	5,03±0,20	0,01±0,02	0,33±0,56	123,33±5,77	16,00±1,00	0,88±0,12	650,16±22,69
SPAIN	255,43±104,14	0,92±0,94	3,70±1,32	477,45±322,06	4,52±1,6	16,76±5	0,19±0,59	10,60±8,45	1,68±0,60	6,63±2,81	6,63±2,94	20,23±4,52	5,12±2,75	0,00±0,00	1,25±1,05	3,59±1,52	6,19±3,16	5,71±3,03	4,03±2,72	831,30±426,96	6,81±8,96	3,53±2,18	28,02±13,43	0,46±0,66	1,12±0,81	9,39±4,47	0,92±1,63	85,36±37,54	3,17±1,34	2,36±3,29	26,45±17,29	3,52±5,15	95,97±57,36	1,75±2,23	0,28±0,87	1,62±0,44	0,90±0,53	0,38±0,11	9,10±8,39	3,89±2,45	0,71±2,18	0,48±1,47	3,62±2,28	4,51±3,39	0,55±0,59	95,96±65,47	21,10±20,80	0,18±0,32	411,82±125,23
ALVERLHAO	230,00±0,00	0,95±0,08	3,33±0,57	463,33±11,54	6,70±0,17	37,67±0,57	0,00±0,00	9,43±0,23	3,00±0,17	8,23±0,28	10,67±0,57	21,33±1,15	7,10±1,03	0,00±0,00	0,75±0,09	5,07±1,09	9,77±0,05	9,27±0,23	3,70±0,34	830,31±16,28	3,23±0,11	3,20±0,34	15,67±0,57	0,00±0,00	1,40±2,10	8,63±0,06	4,23±0,20	250,00±17,32	6,2±0,17	1,13±0,11	58,67±0,57	0,00±0,00	176,67±5,77	4,80±0,45	0,00±0,00	2,87±0,11	1,13±0,05	0,00±0,00	13,33±1,15	1,03±0,11	0,00±0,00	0,00±0,00	4,23±0,28	6,67±1,09	0,56±0,05	55,00±3,46	13,33±1,15	0,32±0,01	632,31±31,87
BAGA	136,67±32,14	0,06±0,04	2,8±0,51	336,67±23,09	3,70±0,3	15,33±0,57	0,00±0,00	5,53±0,41	1,30±0,00	5,87±0,11	4,33±0,20	19,00±0,00	4,57±0,45	0,00±0,00	2,67±0,30	6,40±0,34	11,00±0,00	4,07±0,15	5,33±0,56	565,29±55,18	1,60±0,17	4,30±1,74	21,00±4,35	0,00±0,00	0,00±0,00	6,20±0,19	1,57±0,11	133,33±5,77	4,67±0,29	2,57±0,20	9,77±1,36	0,00±0,00	163,33±5,77	5,77±0,4	0,00±0,00	1,16±0,15	0,82±0,03	0,00±0,00	4,70±0,19	1,80±0,51	0,00±0,00	0,00±0,00	2,23±0,05	3,67±3,76	1,7±0,26	113,33±5,77	11,00±1,00	1,43±0,15	495,95±7,24
CARCAJOLO	266,67±50,33	0,55±0,73	3,37±1,12	390,00±20,00	5,83±1,06	24,00±0,00	0,00±0,00	8,57±0,81	2,30±0,26	8,30±0,80	8,80±0,85	15,67±1,52	6,03±0,56	0,00±0,00	0,40±0,17	3,53±0,40	7,23±0,945	7,77±0,65	1,90±0,17	760,92±73,40	6,70±1,15	3,60±0,55	16,00±2,64	0,00±0,00	0,67±0,20	8,07±0,68	3,43±0,35	130,00±0,00	4,03±0,51	1,2±0,26	34,33±0,57	11,33±0,57	160,00±10,00	3,83±0,35	0,00±0,00	1,73±0,37	0,88±0,07	0,00±0,00	10,6±0,69	4,67±0,63	0,00±0,00	4,47±0,80	5,13±0,47	7,50±0,95	0,67±0,09	41,33±7,50	3,47±0,66	0,22±0,06	463,87±25,38
CASTELAO	346,67±41,63	0,53±0,66	3,6±0,79	456,67±15,27	4,27±0,32	20,33±0,57	0,00±0,00	10,67±0,57	2,20±0,10	7,87±0,25	4,70±0,20	22,33±0,577	1,92±1,14	9,93±0,12	0,29±0,15	2,60±0,10	6,43±0,37	5,17±0,80	2,87±0,05	909,04±60,83	2,84±1,84	4,50±0,45	25,00±7,81	5,83±0,15	2,23±0,05	8,87±0,15	2,37±0,37	133,33±5,77	3±0,51	0,17±0,28	97,00±2,00	0,00±0,00	120,00±0,00	0,00±0,00	0,00±0,00	2,67±0,11	0,82±0,05	0,00±0,00	7,93±0,20	1,67±2,19	0,00±0,00	0,00±0,00	2,80±0,10	9,30±0,17	0,35±0,02	52,00±1,00	14,00±1,00	0,19±0,019	501,87±17,66
MOURISCO TINTO	213,33±20,81	0,54±0,48	4,17±0,80	403,33±5,77	5,07±0,47	23,67±1,52	0,00±0,00	7,37±0,90	2,67±0,23	12,33±1,15	7,53±0,64	18,67±0,57	6,23±0,37	12,00±0,00	2,63±0,25	5,40±0,45	9,70±0,51	4,27±1,10	6,43±0,35	745,34±20,55	4,30±0,43	4,27±0,66	17,00±1,73	6,63±0,97	0,86±0,02	8,20±0,40	2,50±0,70	146,67±5,77	3,77±0,75	0,74±0,23	35,33±1,52	9,10±0,36	213,33±5,77	5,40±0,49	0,00±0,00	2,70±0,34	1,27±0,15	0,00±0,00	5,93±0,37	0,85±0,54	0,00±0,00	0,00±0,00	3,97±0,25	1,87±0,25	0,92±0,06	94,67±5,03	45,33±1,52	0,67±0,10	616,26±19,80
NEGRA MOLE	280,00±20,00	0,48±0,38	2,23±0,20	510,00±0,00	4,73±0,35	28,67±1,52	0,00±0,00	7,40±0,88	1,47±0,29	5,83±0,20	4,87±0,05	20,33±0,57	5,13±0,11	0,00±0,00	0,31±0,20	5,60±0,55	7,23±0,70	5,37±0,25	2,37±0,05	892,03±16,95	4,03±0,58	4,07±0,50	18,67±2,08	0,00±0,00	0,72±0,02	7,30±0,45	3,00±0,26	170,00±10,00	3,8±0,1	0,82±0,01	49,00±3,00	0,00±0,00	166,67±5,77	0,00±0,00	3,7±0,34	1,97±0,15	1,01±0,08	0,00±0,00	8,97±0,35	0,56±0,12	0,00±0,00	0,00±0,00	3,33±0,40	9,3±1,47	0,35±0,11	86,67±11,70	17,00±2,64	0,70±0,10	561,62±2,48
TINTA AMARELA	136,67±15,27	0,13±0,04	4,13±0,70	253,33±20,81	5,9±0,36	13,33±1,15	0,00±0,00	3,40±0,36	1,13±0,06	4,30±0,09	4,20±0,26	17,33±0,57	7,37±0,5	0,00±0,00	1,73±0,05	4,30±0,72	22,33±1,52	4,50±0,30	5,10±0,26	489,19±36,82	2,27±0,25	1,97±0,64	14,67±4,72	4,57±0,05	1,13±0,05	6,03±0,41	1,87±0,20	101,33±7,50	2,67±0,15	0,10±0,08	22,33±1,52	0,00±0,00	78,67±3,78	3,03±0,40	0,00±0,00	1,37±0,05	91±5,5	0,00±0,00	7,30±0,70	1,43±0,05	0,00±0,00	0,00±0,00	4,03±0,51	1,83±0,15	1,23±0,05	126,67±5,77	49,67±2,51	1,23±0,20	526,4±11,70
TINTO CAO	343,33±23,09	1,43±0,11	2,6±0,20	986,67±11,54	2,83±0,23	17,00±0,00	2,23±0,05	12,33±0,57	1,53±0,15	6,17±0,66	10,67±0,57	15,00±0,00	6,40±0,09	0,00±0,00	0,37±0,05	3,03±0,49	3,53±0,25	7,10±0,10	2,00±0,09	1424,23±35,75	3,30±0,26	4,97±0,50	27,33±0,57	0,00±0,00	1,33±0,05	6,03±0,05	0,00±0,00	160,00±0,00	3,97±0,11	2,17±0,11	12,33±0,57	0,00±0,00	233,33±5,77	0,00±0,00	4,97±0,05	1,17±0,05	0,58±0,07	0,00±0,00	3,43±0,15	0,61±0,03	0,00±0,00	0,00±0,00	2,20±0,09	3,93±0,05	0,23±0,04	42,67±0,57	5,00±0,30	0,00±0,00	519,55±6,03
TOURIGA NACIONAL	223,33±15,27	0,42±0,01	3,03±0,28	790,00±10,00	4,10±0,20	32,33±1,52	0,00±0,00	15,00±0,00	2,87±0,06	12,00±0,00	8,20±0,17	13,00±0,00	4,20±0,10	0,00±0,00	0,76±0,16	5,67±0,83	2,33±0,15	9,60±0,19	2,40±0,09	1129,25±19,58	7,43±0,31	4,67±0,50	18,00±0,00	0,00±0,00	0,58±0,03	9,67±0,11	0,00±0,00	31,33±0,57	3,6±0,1	0,89±0,06	5,50±0,34	10,67±0,57	63,67±1,52	0,00±0,00	0,00±0,00	1,23±0,05	0,45±0,02	0,00±0,00	7,00±0,26	0,88±0,05	0,00±0,00	0,00±0,00	2,53±0,05	3,83±0,23	0,00±0,00	41,00±1,73	4,53±0,30	0,00±0,00	217,47±2,39
VINHAO	101,33±8,08	0,13±0,11	2,33±0,49	313,33±11,54	5,03±0,15	20,67±0,57	0,00±0,00	5,50±0,34	1,53±0,15	5,47±0,94	7,23±0,35	15,33±0,57	9,77±1,36	0,00±0,00	0,00±0,00	2,13±0,30	11,67±0,57	4,90±0,69	1,40±0,1	507,76±22,08	1,06±0,36	2,83±0,11	13,10±3,43	5,57±0,66	3,67±0,23	8,73±0,28	2,37±0,49	123,33±11,54	3,4±0,65	0,35±0,27	9,03±0,63	0,00±0,00	163,33±11,54	4,07±0,35	0,00±0,00	1,57±0,15	0,69±0,07	0,00±0,00	4,37±0,61	2,53±2,19	11,47±2,33	5,63±0,50	2,23±0,25	2,73±0,2	0,15±0,01	58,33±6,42	34,00±4,35	0,13±0,01	464,67±28,56
PORTUGAL	227,80±84,7	0,52±0,51	3,16±0,85	490,33±220,16	4,82±1,17	23,3±7,49	0,22±0,68	8,52±3,39	2,00±0,68	7,63±2,66	7,12±2,44	17,80±2,99	5,87±2,12	2,19±4,49	0,99±0,96	4,37±1,50	9,12±5,38	6,20±2,05	3,35±1,66	825,33±281,43	3,67±2,07	3,84±1,08	18,64±5,32	2,26±2,87	1,26±1,00	7,77±1,29	2,13±1,34	137,93±53,46	3,91±1,00	1,01±0,79	33,33±27,74	3,11±4,86	153,90±51,83	2,69±2,36	1,37±2,15	1,84±0,67	9,86±27,54	0,00±0,00	7,36±2,96	1,60±1,47	1,15±3,55	1,01±2,08	3,27±1,02	5,06±3,01	0,62±0,52	71,17±30,99	19,73±16,56	0,49±0,49	499,99±111,68
C8	241,61±95,14	0,72±0,78	3,43±1,14	483,89±273,59	4,67±1,4	20,03±7,12	0,21±0,63	9,55±6,48	1,84±0,66	7,13±2,76	6,88±2,69	19,05±3,99	5,49±2,47	1,1±3,34	1,13±1,01	3,99±1,55	7,66±4,62	5,96±2,58	3,69±2,26	828,43±358,45	5,25±6,64	3,68±1,71	23,34±11,17	1,36±2,26	1,19±0,91	8,59±3,36	1,53±1,6	111,65±52,92	3,55±1,23	1,68±2,47	29,89±23,18	3,32±4,97	124,94±61,57	2,22±2,33	0,83±1,72	1,73±0,57	5,39±19,84	0,02±0,08	8,24±6,30	2,75±2,31	0,93±2,93	0,75±1,81	3,45±1,76	4,78±3,19	0,59±0,55	83,58±52,31	20,42±18,66	0,33±0,44	455,91±125,76
CABERNET FRANC	263,33±58,59	1,5±0,34	4,3±1,17	633,33±51,31	5,33±0,63	18,00±2,00	1,73±0,23	13,00±1,00	1,73±0,15	7,97±0,35	7,93±0,41	22,33±2,51	5,07±0,46	0,00±0,00	0,71±0,15	4,73±0,61	3,07±0,32	9,23±1,06	2,90±0,17	1006,21±111,12	3,40±0,95	5,97±1,45	29,00±7,81	0,00±0,00	1,50±0,10	11,33±1,15	0,00±0,00	87,67±3,51	4,97±0,35	1,03±0,12	63,00±2,00	0,00±0,00	136,67±5,77	0,00±0,00	3,33±0,55	2,03±0,15	1,13±0,07	0,18±0,20	9,37±0,70	1,60±0,26	0,00±0,00	0,00±0,00	2,6±0,45	5,67±1,06	0,3±0,05	60,33±12,70	8,93±1,79	0,00±0,00	440,01±26,28
CAHOURS	493,33±40,41	3,93±0,20	4,13±0,4	1166,67±57,73	3,30±0,19	17,00±1,00	0,00±0,00	30,67±0,57	1,87±0,32	9,83±0,20	12,33±0,57	21,00±0,00	4,87±0,30	0,00±0,00	2,63±0,15	5,23±0,85	1,04±0,09	8,33±0,20	3,40±0,19	1789,58±93,28	7,17±0,20	13,33±1,52	36,00±1,73	0,00±0,00	2,63±0,11	27,00±0,00	0,00±0,00	41,00±0,00	3,93±0,2	0,79±0,11	19,00±0,00	8,3±0,36	97,00±0,00	0,00±0,00	0,00±0,00	1,57±0,05	1,4±2,11	0,00±0,00	8,03±0,11	7,57±0,41	0,00±0,00	0,00±0,00	7,43±0,32	6,81±0,55	0,72±0,5	91,33±1,52	18,67±0,57	0,07±0,11	399,75±3,252
CINSAUT	153,33±15,27	0,53±0,92	3,03±0,57	436,67±20,81	5,53±0,23	10,6±1,21	0,00±0,00	6,93±1,65	1,40±0,26	5,73±1,20	9,87±1,15	23,00±1,73	3,80±0,17	37,33±3,05	4,43±0,77	6,57±0,35	17,67±0,57	6,33±1,01	5,90±0,52	738,67±44,23	8,23±0,60	3,80±0,34	10,60±3,85	0,00±0,00	0,08±0,13	6,80±0,78	0,00±0,00	60,00±5,29	2,4±0,55	0,19±0,33	38,33±3,51	9,2±1,85	106±12,12	0,00±0,00	2,07±0,8	1,23±0,25	0,55±0,13	0,00±0,00	10,47±0,92	1,93±0,15	0,00±0,00	0,00±0,00	3,83±0,45	6,2±5,02	1,7±0,52	61,33±7,50	11,27±1,61	0,16±0,28	346,39±35,66
GAMAY	213,33±20,81	2,7±2,38	2,07±0,23	303,33±15,27	3,83±0,49	10,83±1,25	0,00±0,00	5,23±0,37	1,73±0,15	5,83±0,55	3,77±0,50	9,90±1,01	5,00±0,17	0,00±0,00	0,12±0,14	2,53±0,50	4,43±0,15	2,60±0,20	1,50±0,10	578,76±27,73	18,00±2,64	2,97±0,75	11,40±2,70	0,00±0,00	0,36±0,01	6,87±0,20	1,07±0,20	146,67±5,77	6,23±0,2	17,00±1,00	15,67±0,57	0,00±0,00	116,67±5,77	4,93±0,15	0,00±0,00	1,00±0,00	0,26±0,01	0,00±0,00	2,60±0,19	2,53±0,20	0,00±0,00	4,43±0,50	1,97±0,28	4,17±0,46	0,52±0,08	33,00±3,60	5,07±0,64	0,00±0,00	403,37±16,09
MANCIN	160,00±10,00	0,69±0,05	2,87±0,46	510,00±10,00	3,30±0,1	17,00±0,00	0,00±0,00	9,73±0,46	1,7±0,15	6,37±0,25	4,87±0,32	12,67±0,57	5,33±0,56	0,00±0,00	0,24±0,08	2,30±0,26	2,73±0,05	9,03±0,25	1,27±0,05	750,1±20,58	2,23±0,05	3,17±0,35	20,00±2,00	0,00±0,00	2,13±0,05	8,17±0,05	6,80±0,26	173,33±5,77	6,13±0,32	2,43±0,32	28,00±0,00	0,00±0,00	200,00±10,00	6,07±0,05	0,00±0,00	1,67±0,15	0,81±0,12	0,00±0,00	3,80±0,17	3,70±0,36	0,00±0,00	3,33±0,15	1,50±0,10	3,07±0,35	0,24±0,04	36,67±2,08	5,33±0,32	0,07±0,12	518,65±10,51
MANSENG NOIR	176,67±11,54	0,98±0,20	3,7±0,43	360,00±20,00	7,27±0,23	24,33±0,57	0,00±0,00	7,13±0,58	2,27±0,06	6,40±0,75	6,23±0,30	16,00±1,00	9,97±0,96	0,00±0,00	0,26±0,01	3,87±0,25	11,00±0,00	6,23±0,11	0,78±0,11	643,08±33,11	2,40±0,19	3,23±0,20	19,67±2,08	0,00±0,00	0,59±0,01	6,13±0,30	0,00±0,00	136,67±5,77	5,00±0,1	0,88±0,06	33,33±1,15	0,00±0,00	133,33±5,77	5,33±0,23	0,00±0,00	1,13±0,05	0,81±0,05	0,00±0,00	6,73±0,4	0,64±0,02	17,00±0,97	20,67±1,52	2,47±0,25	3,53±3,05	0,25±0,03	30,67±0,57	5,60±0,30	0,17±0,01	436,24±11,68
PETIT VERDOT	216,67±28,86	3,43±0,75	4,37±1,32	613,33±5,773	7,10±0,34	61,33±0,57	2,67±0,11	14,00±0,00	3,03±0,12	9,40±0,51	8,93±0,23	22,33±0,57	6,17±0,28	0,00±0,00	0,23±0,12	3,60±0,17	4,27±0,40	8,77±0,05	1,93±0,05	991,57±37,42	41,33±5,77	3,97±0,98	23,33±2,3	1,73±0,32	5,43±0,05	13,67±0,57	0,00±0,00	150,00±0,00	4,23±0,05	56,33±0,57	39,33±0,57	0,00±0,00	260,00±0,00	6,57±0,05	0,00±0,00	2,53±0,28	2±0,17	1,50±0,01	12,00±0,00	1,77±0,05	0,00±0,00	0,00±0,00	4,50±0,34	6,63±0,63	0,23±0,05	80,00±3,46	18,33±0,57	0,47±0,08	735,91±12,88
SERVANIN	340,00±40,00	3,13±1,51	3,5±0,78	690,00±43,58	4,53±0,20	16,00±0,00	4,70±0,00	13,30±6,41	3,23±0,41	13,33±0,57	9,10±0,29	23,00±1,70	8,57±0,50	0,00±0,00	0,84±0,13	4,43±0,81	3,57±0,05	6,87±0,15	2,20±0,26	1150,31±82,26	29,33±10,20	6,20±2,74	25,00±7,00	0,00±0,00	1,33±0,05	15,00±0,00	0,00±0,00	173,33±5,77	4,17±0,05	1,14±0,23	95,33±1,52	14,00±1,73	140,00±0,00	0,00±0,00	6,27±0,32	2,3±0,26	0,78±0,14	0,00±0,00	6,93±0,40	1,27±0,20	0,00±0,00	2,13±0,35	3,03±0,23	6,87±0,89	0,31±0,07	44,00±2,00	6,20±0,19	0,05±0,09	584,99±19,52
TANNAT	240,00±26,45	0,91±0,61	3,6±0,89	556,67±11,54	4,50±0,09	17,00±1,00	0,00±0,00	13,67±0,57	1,90±0,26	9,33±0,61	7,03±0,25	25,67±0,57	5,30±0,55	0,00±0,00	1,08±0,13	3,40±0,43	9,07±0,2	6,10±0,17	4,33±0,15	909,55±38,74	2,43±0,60	4,57±0,80	19,33±2,08	1,2±0,09	0,71±0,08	12,00±0,00	3,87±0,05	190,00±0,00	4,27±0,32	3,00±0,34	103,33±5,77	0,00±0,00	186,67±5,77	5,17±0,58	0,00±0,00	2,47±0,11	1,17±0,11	0,00±0,00	7,40±0,10	7,73±0,20	16,33±0,57	30,67±1,15	2,23±0,05	5,33±0,05	0,38±0,06	73,67±3,05	17,33±0,57	0,37±0,06	701,63±11,52
TRESSOT	376,67±15,27	2,4±0,26	3,73±0,35	786,67±23,09	4,00±0,17	28,33±1,15	0,00±0,00	19,33±2,31	2,43±0,15	10,67±0,57	8,93±0,45	19,00±1,00	7,40±0,36	0,00±0,00	0,96±0,06	4,80±0,51	2,4±0,09	6,67±0,28	2,60±0,19	1286,99±40,59	5,23±0,23	7,43±0,97	24,67±3,51	0,00±0,00	3,93±0,05	15,00±0,00	3,77±0,11	110,00±0,00	3,63±0,23	0,98±0,01	53,67±1,52	0,00±0,00	120,00±0,00	0,00±0,00	0,00±0,00	2,23±0,05	1,37±0,05	2,97±0,32	4,60±0,20	3,03±0,15	0,00±0,00	2,17±0,30	3,67±0,25	4±0,36	0,31±0,05	49,67±3,05	15,33±0,57	0,00±0,00	437,66±11,65
FRANCE	263,33±108,29	2,02±1,47	3,53±0,93	605,67±239,35	4,87±1,4	22,04±14,32	0,91±1,57	13,30±7,40	2,13±0,61	8,47±2,44	7,90±2,46	19,49±5,01	6,15±1,89	3,73±11,41	1,15±1,33	4,14±1,31	5,92±4,97	7,02±1,95	2,68±1,50	984,48±351,48	11,97±13,38	5,46±3,20	21,90±8,08	0,29±0,61	1,87±1,65	12,19±6,02	1,55±2,33	126,87±48,89	4,49±1,13	8,38±16,96	48,90±29,22	3,15±5,13	149,63±49,31	2,81±2,89	1,17±2,08	1,82±0,57	1,03±0,48	0,46±0,96	7,19±2,87	3,17±2,43	3,33±6,79	6,34±10,21	3,32±1,67	5,22±2,13	0,49±0,48	56,07±20,58	11,21±5,57	0,14±0,18	500,46±128,89
ANCELLOTTA	276,67±20,81	1,27±0,11	3,73±0,73	606,67±5,773	4,73±0,35	21,00±1,00	7,10±0,34	12,00±0,00	2,47±0,06	7,67±0,90	9,40±0,55	18,67±0,57	10,17±0,73	0,00±0,00	0,30±0,14	3,33±0,51	4,9±0,17	5,93±0,23	3,37±0,25	999,37±13,04	2,60±0,26	3,77±0,05	14,67±2,08	0,00±0,00	0,10±0,16	9,77±0,32	3,77±0,47	130,00±0,00	6,17±0,12	0,87±0,02	5,07±0,11	0,00±0,00	180,00±0,00	5,40±0,19	0,00±0,00	2,00±0,09	0,43±0,1	0,00±0,00	7,23±0,40	6,00±0,09	3,27±0,30	5,57±0,25	1,47±0,25	6,5±0,65	0,14±0,17	30,00±2,64	1,37±0,37	0,01±4,21	426,14±5,37
BARBERA	163,33±20,81	1±0,36	5,03±0,56	383,33±15,27	5,50±0,26	21,33±1,52	0,71±0,13	9,20±0,00	6,07±0,35	14,67±0,57	5,87±0,41	17,67±0,57	2,33±0,15	0,00±0,00	0,43±0,05	2,27±0,46	6,27±0,15	9,30±0,45	1,20±0,10	655,50±39,42	2,17±0,51	2,80±0,75	17,67±2,30	0,00±0,00	0,08±0,13	5,43±0,11	3,30±0,20	146,67±5,77	3,60±0,10	14,00±0,00	24,67±0,57	0,00±0,00	186,67±5,77	5,07±0,057	0,00±0,00	2,03±0,1	0,81±0,05	0,00±0,00	7,07±0,30	0,57±0,10	0,00±0,00	0,00±0,00	1,77±0,05	5,9±0,43	0,62±0,08	32,33±1,15	1,30±0,10	0,21±0,10	464,73±18,36
DOLCETTO	143,33±11,54	0,19±0,02	3,1±0,78	283,33±28,86	7,17±0,31	15,33±2,08	253,33±5,77	3,70±0,43	1,77±0,45	12,33±0,57	8,07±0,11	22,00±1,00	11,33±0,57	0,00±0,00	1,90±0,09	3,13±0,25	18,33±0,57	2,67±0,41	12,33±0,57	803,36±47,49	6,50±0,62	3,30±0,43	19,33±3,78	9,23±0,4	0,98±0,02	11,33±0,57	1,93±0,32	56,33±7,23	2,73±0,37	12,00±1,73	10,23±1,32	0,00±0,00	52,33±6,35	0,00±0,00	0,00±0,00	1,33±0,20	2,1±0,34	0,00±0,00	5,57±0,72	25,33±0,57	0,00±0,00	0,00±0,00	4,40±0,17	0,00±0,00	5,17±0,46	170,00±0,00	41,00±2,00	1,47±0,15	442,62±21,11
FREISA	180,00±43,58	1,09±0,51	3,63±0,83	446,67±28,8	6,77±0,37	12,00±1,00	0,00±0,00	6,87±0,4	1,70±0,26	10,03±0,83	5,83±0,51	19,33±1,52	7,87±0,35	0,00±0,00	0,46±0,16	2,40±0,36	14,67±0,57	6,07±0,15	3,13±0,25	728,52±76,42	3,20±0,70	3,67±1,89	15,33±3,21	0,00±0,00	0,21±0,01	10,67±0,57	2,73±0,32	93,67±3,78	3,10±4,21	7,97±0,30	31,67±1,15	0,00±0,00	103,00±6,08	5,57±0,32	0,00±0,00	1,53±0,20	0,47±0,05	0,00±0,00	5,03±0,32	10,10±0,78	8,73±0,77	4,97±0,95	2,17±0,28	3,87±0,4	0,18±0,02	112,67±16,1	6,87±1,00	0,35±0,05	437,71±36,51
LAMBRUSCO MAESTRI	126,67±5,773	0,42±0,43	1,9±2,98	440,00±10,00	2,27±0,05	7,97±1,00	0,00±0,00	8,17±0,2	1,23±0,06	6,07±0,25	5,43±0,32	13,33±0,57	7,27±0,28	0,00±0,00	0,17±0,16	2,07±0,20	3,03±0,05	5,10±0,19	1,67±0,05	632,75±5,53	1,90±0,34	3,30±0,10	11,67±0,57	4,4±0,17	2,07±0,05	9,30±0,09	2,33±0,57	64,33±1,15	1,77±0,05	13,33±0,57	24,00±0,00	0,00±0,00	123,33±5,77	0,00±0,00	3,37±0,05	0,66±0,02	0,4±0,09	0,00±0,00	2,77±0,057	3,70±0,09	0,00±0,00	0,00±0,00	2,13±0,15	2,73±0,15	0,52±0,07	116,67±5,77	13,67±0,57	0,12±0,01	408,47±12,28
MONTEPULCIANO	236,67±77,67	1,8±0,84	3,8±1,47	903,33±150,40	3,43±0,35	15,33±2,08	1,43±0,11	24,00±1,00	2,50±0,10	11,33±1,15	7,00±0,43	20,33±3,78	3,53±0,30	0,00±0,00	1,60±0,26	3,90±1,44	1,87±0,05	10,67±0,57	2,47±0,25	1255,00±237,00	3,40±0,96	6,87±1,01	36,00±10,44	0,00±0,00	1,37±0,15	12,67±0,57	0,00±0,00	61,00±1,00	3,20±0,60	0,47±0,40	52,67±3,21	0,00±0,00	98,00±2,00	0,00±0,00	0,00±0,00	2,4±0,26	0,6±0,02	0,00±0,00	11,87±2,2	0,78±0,08	0,00±0,00	0,00±0,00	2,60±0,17	6,93±1,36	0,27±0,16	58,33±9,86	7,93±1,34	0,17±0,03	367,52±30,57
NERELLO CAPPUCCIO	153,33±20,81	0,44±0,07	2,43±0,65	560,00±26,45	3,87±0,15	15,00±2,64	0,00±0,00	13,33±1,52	2,00±0,10	10,70±1,47	8,27±0,55	17,67±1,15	7,77±0,75	0,00±0,00	3,40±0,95	4,40±0,69	5,67±0,15	8,57±0,49	5,6±0,09	822,44±50,59	1,03±0,21	2,80±1,15	16,67±5,68	4,47±0,15	0,14±0,24	8,43±1,35	2,97±0,32	72,00±2,64	2,73±0,46	0,55±0,47	58,33±1,15	0,00±0,00	97,67±4,04	0,00±0,00	0,00±0,00	1,17±0,15	0,76±0,13	0,00±0,00	6,73±0,32	69,67±4,72	0,00±0,00	0,00±0,00	2,77±0,15	0,00±0,00	0,00±0,00	73,67±3,21	9,77±0,40	0,84±0,14	433,15±6,94
SANGIOVESE	220,00±26,45	0,78±0,41	3,63±0,05	716,67±28,80	5,03±0,23	23,00±1,73	0,00±0,00	12,67±0,57	1,93±0,23	7,87±0,55	8,47±0,46	19,67±0,57	4,40±0,17	0,00±0,00	0,59±0,18	3,90±0,00	8,2±0,26	8,20±1,51	2,37±0,05	1047,38±53,64	1,70±0,65	4,07±1,08	16,00±1,73	7,17±0,55	2,43±0,11	11,00±0,00	0,00±0,00	156,67±5,77	4,83±0,28	0,74±0,03	32,00±0,00	0,00±0,00	180,00±0,00	0,00±0,00	4,7±0,26	2,20±0,00	1,1±0	0,91±0,05	11,00±0,00	1,20±0,26	0,00±0,00	0,00±0,00	3,33±0,05	6,47±0,68	0,45±0,03	63,67±3,05	26,33±1,52	0,15±0,07	538,12±3,00
TERRANO	226,67±41,63	0,36±0,07	2,67±0,05	823,33±30,55	3,03±0,11	10,10±0,79	0,00±0,00	11,67±0,57	1,73±0,06	8,97±0,25	9,50±0,26	15,00±0,00	8,37±0,64	0,00±0,00	3,90±0,75	6,50±0,60	5,50±0,00	6,43±0,41	5,07±0,11	1148,79±70,87	1,13±0,15	5,00±0,60	18,33±2,88	0,00±0,00	0,19±0,16	7,67±0,70	0,00±0,00	113,33±5,77	3,00±0,1	0,67±0,03	27,33±1,52	4,13±1,10	160,00±0,00	0,00±0,00	3,17±0,45	1,33±0,05	0,62±0,01	0,00±0,00	4,10±0,10	1,21±0,49	0,00±0,00	0,00±0,00	2,33±0,05	0,5±0,86	0,23±0,3	63,67±1,52	17,67±1,15	0,62±0,31	436,24±3,69
UVA RARA	240,00±110,00	1,02±0,45	2,2±1,21	643,33±141,80	2,50±0,50	12,27±3,16	0,00±0,00	8,97±2,70	1,37±0,68	5,73±1,06	5,33±1,76	11,93±4,47	2,47±0,37	0,00±0,00	0,59±0,22	3,80±1,47	3,23±0,50	5,13±2,04	1,44±0,46	951,31±269,60	5,03±1,25	9,23±5,88	16,00±6,55	0,00±0,00	0,66±0,15	9,40±1,96	2,83±0,70	63,00±21,00	2,30±0,79	10,00±2,00	17,00±6,08	0,00±0,00	115,67±42,14	0,00±0,00	2,93±1,26	1,13±0,38	0,57±0,16	0,00±0,00	2,37±0,66	3,50±1,08	0,00±0,00	0,00±0,00	1,43±0,37	2,77±0,65	0,04±0,07	47,67±8,32	12,67±2,08	0,23±0,03	326,44±86,66
ITALY	196,67±62,94	0,84±0,59	3,21±1,12	580,67±199,08	4,43±1,67	15,33±5,11	26,26±77,03	11,05±5,31	2,27±1,36	9,54±2,82	7,32±1,67	17,56±3,51	6,55±3,09	0,00±0,00	1,33±1,34	3,57±1,40	7,17±5,13	6,81±2,39	3,87±3,21	904,44±226,83	2,86±1,77	4,48±2,63	18,17±7,52	2,53±3,41	0,82±0,85	9,57±2,11	1,99±1,43	95,70±37,44	3,34±1,27	6,06±5,76	28,29±16,34	0,41±1,29	129,67±44,89	1,60±2,49	1,42±1,85	1,58±0,56	0,78±0,50	0,09±0,28	6,37±3,11	12,21±20,81	1,20±2,75	1,05±2,16	2,44±0,89	3,57±2,75	0,76±1,52	76,87±42,67	13,86±11,74	0,42±0,44	428,11±60,55
C2	230,00±94,02	1,43±1,26	3,37±1,03	593,17±218,63	4,65±1,54	18,69±11,18	13,58±55,51	12,18±6,48	2,2±1,05	9,01±2,67	7,61±2,11	18,53±4,4	6,35±2,55	1,87±8,22	1,24±1,33	3,86±1,38	6,55±5,05	6,91±2,17	3,27±2,55	944,46±296,05	7,42±10,52	4,97±2,95	20,03±7,97	1,41±2,68	1,35±1,41	10,88±4,66	1,77±1,93	111,28±45,97	3,92±1,33	7,22±12,62	38,6±25,68	1,78±3,96	139,65±47,83	2,21±2,75	1,29±1,96	1,7±0,57	0,91±0,51	0,28±0,73	6,78±3,00	7,69±15,38	2,27±5,25	3,7±7,79	2,88±1,4	4,4±2,57	0,63±1,12	66,47±34,83	12,53±9,21	0,28±0,37	464,29±106,3
p value (varieties)	1.96875e-31	5.80814e-14	4.76834e-22	1.49266e-42	8.74444e-36	7.1505e-64	4.04039e-154	1.55467e-28	2.7087e-37	2.57085e-38	2.78559e-45	2.40154e-32	3.83373e-30	1.13376e-99	1.21665e-45	3.18213e-22	4.26634e-71	7.47801e-36	2.31099e-64	1.88675e-37	4.61001e-46	3.95704e-15	2.219e-11	1.85763e-87	4.60921e-77	1.32593e-34	1.04488e-73	2.96834e-60	1.12336e-32	5.54901e-113	5.08512e-81	6.42784e-79	2.27978e-59	5.58292e-80	5.5071e-69	2.6388e-43	1.06531e-110	5.67329e-85	4.32587e-09	6.61669e-90	1.07705e-105	2.14588e-118	3.35829e-60	1.1755e-17	1.75397e-54	2.3275e-18	3.60941e-20	2.91854e-43	1.66253e-52
p value (countries)	0.0622446	1.33361e-08	0.206943	0.245551	0.433614	0.0118979	0.0108617	0.0899365	0.138028	0.000434778	0.00012107	0.00712422	0.00282932	0.0233262	0.789506	0.000344056	0.278151	0.00088313	0.00301678	0.402785	8.2609e-06	0.00749635	2.37206e-05	4.30996e-07	4.79003e-08	9.41988e-05	6.51752e-07	5.30897e-06	3.81172e-07	0.00104145	3.22795e-05	0.00219615	1.52652e-06	0.00305132	0.0894089	4.21702e-08	0.01336	0.000517755	0.0163554	0.000301067	0.0412394	0.00220148	8.46362e-06	0.0274532	0.0183273	1.20583e-06	1.65653e-05	2.28853e-06	3.94826e-09
p value (GEN-GEO)	0.431811	0.00043499	0.208251	0.0707885	0.280081	0.295143	0.075382	0.0797673	0.0853535	0.000293829	1.84419e-05	0.0396151	0.000686969	0.330918	0.783707	0.00132023	0.598328	0.000119841	0.00551329	0.195043	0.0674493	0.00442904	0.01129	0.0180553	4.83948e-06	0.00104618	5.34708e-06	0.081699	0.000249789	0.000215871	0.00310359	0.00744123	0.00218026	0.00796332	0.353912	2.84383e-08	0.0880319	0.00664276	0.00910234	0.024021	0.0144798	0.00367069	1.18729e-05	0.0291894	0.00619049	9.01086e-06	1.49936e-06	0.00335496	3.44045e-07
[truncated: 12 more columns]
