# Supplementary material for: Discrimination of genetic and geographical groups of grape varieties (Vitis vinifera L.) based on their volatile organic compounds
Source: Front Plant Sci. 2022 Oct 20;13:942148. doi: 10.3389/fpls.2022.942148 (PMC9634546; doi:10.3389/fpls.2022.942148)
Supplement: Supplementary file 4 [file Table_4.XLSX]

## Sheet: List1
	Supplementary table 4. Mean values of analysed terpenoids and lactones for chosen grape cultivars, countries of origin and GEN-GEO groups. Results are expressed as peak areas (x1000000) ± standard deviation
Cultivar	β-Pinene	β-Ocimene	p-Cymene	Linalool	exo-2-Hydroxycineole	β-Cyclocitral	Neral	2-Pinen-4-one	TOTAL MONOTERPENES	α-Cubebene	δ-Elemene	Ylangene	Copaene	α-Gurjunene	α-Bourbonene	(-)-β-Bourbonene	Muurola-4(14),5 diene	β-Ylangene	Isoledene	(E)-α-Bergamotene	β-Copaene	Caryophyllene	(-)-Aristolene	(-)-α-Panasinsen	β-Gurujunene	Cubebin	γ-Gurujunene	γ-Muurolene	α-Amorphene	β-Ylangene	α-Humulene	(-)-Germacrene D	β-Bisabolene	α-Muurolene	δ-Selinene	β-Selinene	α-Gurjunene	Zonarene	β-Cadinene	Valencene	α-Cadinene	α-Farnesene	δ-Cadinene	γ-Cadinene	7-epi-alpha-selinene	Selina-3,7(11)-diene	Cadina-1,4-diene	(Z)-β-Farnesene	Ω-Cadinene
BABICA	0,61±0,68	0,00±0,00	0,22±0,06	0,38±0,32	1,02±0,00	0,00±0,00	0,00±0,00	3,55±2,99	5,78±3,12	25,33±1,53	2,90±0,10	136,67±11,54	48,00±1,70	0,40±0,34	5,97±0,35	39,67±1,15	3,37±0,35	33,67±2,08	0,00±0,00	0,51±0,22	56,00±2,00	23,33±1,52	42,33±4,93	4,03±2,79	42,67±2,88	6,63±0,61	25,00±0,00	9,57±0,37	1,60±0,17	1,13±0,05	2,24±1,52	13,67±4,61	1,33±1,25	31,67±2,08	8,77±0,80	1,83±0,06	4,70±0,17	34,67±2,51	21,67±1,15	8,3±0,26	20,00±0,00	0,00±0,00	43,00±3,46	30,33±2,31	14,00±0,00	7,83±0,75	4,23±0,32	0,00±0,00	7,3±0,62
TRIBIDRAG	1,25±0,95	0,00±0,00	0,21±0,30	0,00±0,00	1,50±0,10	0,04±0,06	0,00±0,00	0,29±0,24	3,28±0,94	26,33±0,01	0,31±0,53	10,27±2,36	5,00±1,55	0,00±0,00	0,00±0,00	0,95±0,47	0,00±0,00	0,60±0,23	4,53±0,40	0,74±0,18	4,50±1,03	2,17±0,28	3,23±0,05	0,00±0,00	2,70±0,17	2,95±4,46	0,00±0,00	0,00±0,00	0,08±0,13	0,00±0,00	1,63±0,92	0,00±0,00	0,45±0,08	1,00±0,00	0,53±0,05	0,00±0,00	0,00±0,00	1,00±0,00	2,93±1,84	0,53±0,21	0,32±0,01	0,00±0,00	0,91±0,03	4,63±0,17	1,00±0,17	0,07±0,12	0,15±0,25	0,00±0,00	0,57±0,3
DOBRICIC	5,67±2,81	2,13±1,85	0,70±0,10	0,60±0,28	1,77±1,50	0,00±0,00	0,23±0,20	1,29±1,10	12,39±6,65	150±3,79	0,76±0,22	51,00±1,00	12,00±2,00	0,00±0,00	1,27±0,41	8,23±0,41	0,00±0,00	5,00±0,43	1,90±1,60	0,38±0,13	12,33±2,08	4,13±0,23	13,67±1,15	1,27±0,3	9,10±0,81	1,04±0,58	3,43±3,22	3,27±2,91	0,34±0,07	0,00±0,00	0,65±0,05	1,47±0,75	0,50±0,10	4,23±0,25	0,94±0,19	0,00±0,00	0,00±0,00	3,77±0,35	5,63±0,30	0,61±0,12	1,93±0,11	0,00±0,00	4,63±0,11	49,33±0,21	2,97±0,51	0,79±0,05	0,91±0,24	0,00±0,00	0,97±0,15
LASINA	5,53±1,06	0,00±0,00	2,50±0,10	0,21±0,18	1,37±0,25	0,43±0,75	0,00±0,00	0,61±0,71	10,65±2,54	0,00±0,00	0,00±0,00	21,67±1,52	8,17±1,59	0,00±0,00	1,63±0,66	10,53±2,17	0,00±0,00	2,50±0,17	1,9±0,17	0,54±0,34	5,90±0,60	2,03±0,15	6,10±0,17	0,00±0,00	3,90±0,69	0,94±0,23	0,00±0,00	0,00±0,00	0,19±0,16	0,00±0,00	0,00±0,00	0,94±0,05	1,05±0,13	1,73±0,05	0,82±0,02	1,60±0,36	0,00±0,00	1,73±0,15	3,03±0,05	0,26±0,02	0,64±0,02	0,00±0,00	1,77±0,05	0,25±0,45	0,27±0,39	0,00±0,00	0,14±0,24	0,00±0,00	0,66±0,04
NINCUSA	0,57±0,71	0,00±0,00	0,37±0,06	0,5±0,07	1,21±0,33	0,78±0,31	0,00±0,00	0,82±0,05	4,25±0,15	0,00±0,00	0,34±0,29	0,97±0,11	3,30±0,26	0,00±0,00	0,08±0,13	1,02±0,13	0,00±0,00	0,58±0,07	0,00±0,00	0,92±0,23	5,73±0,32	1,03±0,06	4,07±0,41	0,00±0,00	0,00±0,00	0,23±0,01	0,00±0,00	0,00±0,00	0,34±0,01	0,00±0,00	0,65±0,02	0,00±0,00	0,52±0,09	0,05±0,04	0,00±0,00	0,00±0,00	0,00±0,00	0,00±0,00	0,00±0,00	0,00±0,00	0,00±0,00	0,00±0,00	0,00±0,00	0,33±0,04	0,15±0,01	0,00±0,00	0,00±0,00	0,10±0,08	0,00±0,00
PLAVINA	2,20±0,96	1,63±0,15	0,70±0,03	0,51±0,05	1,63±0,15	0,66±0,05	0,00±0,00	0,70±0,35	8,04±0,94	0,00±0,00	0,00±0,00	2,70±0,09	3,73±0,41	0,00±0,00	0,00±0,00	1,02±0,66	0,00±0,00	0,50±0,09	0,70±1,21	0,84±0,49	0,95±0,03	0,59±0,01	1,34±0,44	0,00±0,00	0,54±0,02	0,48±0,43	0,00±0,00	0,00±0,00	0,30±0,01	0,00±0,00	0,55±0,07	0,00±0,00	0,35±0,04	0,38±0,08	0,19±0,16	0,18±0,30	0,00±0,00	0,19±0,17	1,33±0,11	0,34±0,06	0,00±0,00	0,00±0,00	0,24±0,01	0,73±0,09	0,43±0,04	0,00±0,00	0,00±0,00	0,25±0,01	0,37±0,02
RUDEZUSA	2,20±0,51	0,80±0,61	0,33±0,20	0,64±0,03	1,30±0,10	0,00±0,00	0,00±0,00	0,02±0,01	5,28±1,37	0,00±0,00	3,30±0,10	50,67±2,51	20,33±1,15	0,00±0,00	2,60±0,20	22,33±1,52	0,00±0,00	0,04±0,03	0,00±0,00	25,00±1,00	35,67±1,52	14,33±1,52	10,67±0,57	0,00±0,00	12,67±0,57	3,20±0,26	0,00±0,00	4,17±0,37	1,10±0,17	0,31±0,11	2,17±0,37	4,93±0,30	1,70±0,43	10,23±0,68	3,33±0,11	0,84±0,05	2,10±0,09	13,00±0,00	6,63±0,25	3,00±0,17	6,63±0,25	0,00±0,00	10,67±0,57	1,90±1,00	3,50±0,17	2,53±0,11	1,73±0,11	0,00±0,00	2,27±0,11
SOIC	1,09±0,18	1,53±0,10	0,97±0,03	0,28±0,05	1,14±0,00	0,96±0,37	0,00±0,00	0,83±0,25	6,81±1,36	21,69±0,01	0,17±0,28	1,36±0,76	4,67±0,56	0,00±0,00	0,22±0,19	1,10±1,01	0,00±0,00	0,42±0,10	0,00±0,00	0,80±0,70	0,91±0,26	0,78±0,19	4,27±0,25	0,00±0,00	0,00±0,00	0,10±0,08	0,00±0,00	0,00±0,00	0,09±0,15	0,00±0,00	0,86±0,09	0,13±0,11	0,36±0,06	0,06±0,10	0,32±0,19	0,01±0,02	0,00±0,00	0,00±0,00	1,00±0,26	0,03±0,04	0,00±0,00	0,00±0,00	0,00±0,00	20,95±0,20	0,63±0,18	0,00±0,00	0,00±0,00	0,25±0,07	0,49±0,43
SUSCAN	1,20±1,03	0,83±1,40	0,84±0,20	0,39±0,17	0,57±0,16	0,00±0,00	0,00±0,00	0,03±0,01	3,84±2,54	32,33±3,06	0,89±0,53	123,33±32,14	24,18±22,36	0,00±0,00	2,93±0,77	22,33±6,65	0,00±0,00	20,33±5,77	0,00±0,00	0,00±0,00	36,00±11,26	9,77±3,69	23,00±10,00	0,00±0,00	21,33±9,29	3,30±1,03	0,00±0,00	5,27±5,02	1,20±0,52	0,59±0,01	1,63±0,75	4,33±0,68	0,71±0,20	13,37±5,82	4,20±2,60	0,88±0,44	0,80±0,00	13,3±9,31	7,33±1,7	3,63±1,79	8,67±3,80	0,00±0,00	17,67±9,86	13,6±7,30	6,63±3,80	3,40±2,61	2,90±0,45	0,00±0,00	2,13±1,19
VRANAC	1,23±0,23	0,47±0,40	0,57±0,07	0,00±0,00	1,04±0,30	0,50±0,04	0,00±0,00	0,52±0,07	4,33±0,67	0,00±0,00	0,32±0,28	1,67±0,05	3,40±0,95	0,00±0,00	0,00±0,00	0,87±0,21	0,00±0,00	0,35±0,08	0,00±0,00	0,57±0,49	1,37±0,11	0,46±0,03	0,50±0,17	0,00±0,00	0,00±0,00	0,16±0,02	0,00±0,00	1,40±1,21	0,05±0,09	0,00±0,00	0,17±0,17	0,00±0,00	0,39±0,16	0,00±0,00	0,00±0,00	0,00±0,00	0,00±0,00	0,00±0,00	0,47±0,17	0,00±0,00	0,00±0,00	0,00±0,00	0,00±0,00	0,32±0,12	0,00±0,00	0,00±0,00	0,10±0,17	0,22±0,19	0,00±0,00
CROATIA	2,16±2,07	0,74±1,00	0,74±0,66	0,35±0,26	1,26±0,56	0,34±0,43	0,02±0,09	0,86±1,32	6,46±3,70	8,4±13,23	0,90±1,18	40,03±50,25	13,28±15,00	0,04±0,15	1,47±1,89	10,81±12,96	0,34±1,03	6,40±11,12	0,90±1,54	3,03±7,46	15,94±19,03	5,86±7,49	10,92±12,88	0,53±1,45	9,29±13,43	1,90±2,38	2,84±7,67	2,37±3,48	0,53±0,56	0,20±0,37	1,06±0,93	2,55±4,35	0,74±0,58	6,27±9,86	1,91±2,81	0,53±0,71	0,76±1,50	6,77±11,01	5,00±6,23	1,67±2,62	3,82±6,33	0,00±0,00	7,89±13,46	6,83±9,44	2,96±0,55	1,46±4,39	1,02±2,56	0,08±1,45	1,48±0,13
C7	2,16±2,07	0,74±1,00	0,74±0,66	0,35±0,26	1,26±0,56	0,34±0,43	0,02±0,09	0,86±1,32	6,46±3,70	8,4±13,23	0,90±1,18	40,03±50,25	13,28±15,00	0,04±0,15	1,47±1,89	10,81±12,96	0,34±1,03	6,40±11,12	0,90±1,54	3,03±7,46	15,94±19,03	5,86±7,49	10,92±12,88	0,53±1,45	9,29±13,43	1,90±2,38	2,84±7,67	2,37±3,48	0,53±0,56	0,20±0,37	1,06±0,93	2,55±4,35	0,74±0,58	6,27±9,86	1,91±2,81	0,53±0,71	0,76±1,50	6,77±11,01	5,00±6,23	1,67±2,62	3,82±6,33	0,00±0,00	7,89±13,46	6,83±9,44	2,96±0,55	1,46±4,39	1,02±2,56	0,08±1,45	1,48±0,13
CARIGNAN	3,88±5,01	0,72±0,81	0,45±0,14	0,77±0,24	1,16±0,16	0,12±0,21	0,00±0,00	0,00±0,00	7,11±5,21	0,01±31,19	1,93±0,90	42,67±27,46	21,33±18,5	0,16±0,28	4,97±2,60	35,67±9,29	3,50±3,89	16,23±10,95	2,77±4,7	8,03±3,32	23,67±12	17,8±9,98	15,43±8,78	0,00±0,00	13,83±7,28	2,77±1,36	0,00±0,00	4,40±1,63	2,33±0,11	0,38±0,28	2,33±0,83	3,53±1,98	0,36±0,26	22,33±10,69	5,27±2,60	1,06±0,46	1,52±0,66	9,80±4,70	6,43±3,18	5,60±2,52	12,5±6,06	0,00±0,00	15,53±7,73	0,90±3,42	1,13±1,30	3,07±1,33	1,97±0,75	0,00±0,00	2,03±0,76
GARNACHA	3,33±1,42	2,7±0,01	0,69±0,10	0,61±0,05	1,87±0,15	0,63±0,08	0,26±0,03	0,56±0,21	10,66±1,69	30,67±0,00	0,14±0,24	2,67±0,30	4,20±0,36	0,00±0,00	0,28±0,02	1,40±0,30	0,00±0,00	0,41±0,09	0,00±0,00	1,01±0,08	1,70±0,20	0,91±0,12	2,43±0,15	0,00±0,00	0,77±0,11	0,37±0,31	0,00±0,00	0,00±0,00	0,17±0,04	0,00±0,00	0,48±0,08	0,00±0,00	0,43±0,12	0,38±0,04	0,26±0,02	0,00±0,00	0,00±0,00	0,12±0,10	0,49±0,13	0,00±0,00	0,00±0,00	0,00±0,00	0,43±0,01	47,00±0,04	6,13±0,56	0,00±0,00	0,00±0,00	0,19±0,01	0,5±0,04
MANCENS	1,53±0,20	2,07±0,15	0,89±0,10	1,30±0,10	1,43±0,15	2,23±0,32	0,11±0,13	0,84±0,13	10,42±0,46	0,00±0,00	0,66±0,05	1,12±0,22	5,20±0,98	0,00±0,00	0,39±0,01	0,38±0,01	0,00±0,00	0,76±0,06	2,13±0,06	0,63±0,13	1,93±0,15	5,33±1,13	7,20±0,26	0,00±0,00	0,00±0,00	0,14±0,04	0,00±0,00	0,00±0,00	0,48±0,01	0,00±0,00	1,23±0,15	0,00±0,00	0,67±0,18	0,08±0,14	0,39±0,10	1,37±0,06	0,00±0,00	0,00±0,00	0,70±0,12	0,05±0,04	0,00±0,00	0,00±0,00	0,21±0,21	42,33±0,11	2,23±0,23	0,00±0,00	0,00±0,00	0,35±0,06	0,12±0,1
GRACIANO	1,94±2,28	1,87±0,96	1,18±0,70	0,71±0,13	1,32±0,51	0,00±0,00	0,00±0,00	0,05±9,82	7,01±1,91	0,02±11,85	0,81±0,21	156,33±67,15	32,00±4,35	0,00±0,00	5,13±1,80	38,33±14,00	0,00±0,00	18,93±8,05	0,00±0,00	0,84±0,92	32,67±13,05	23,67±11,01	29,00±11,53	4,73±2,10	38,00±14,00	3,53±1,42	0,00±0,00	4,83±4,19	1,22±0,33	0,76±0,25	16,63±5,91	3,73±4,14	2,82±2,06	16,63±5,91	5,67±1,72	1,16±0,43	0,94±0,37	23,67±8,38	8,40±3,10	4,60±1,70	8,87±2,87	0,00±0,00	17,47±7,00	3,73±10,82	13,00±2,60	4,53±1,32	2,27±0,61	0,00±0,00	8,23±1,84
ICOD DO VINAO	0,59±0,45	1,47±0,20	0,60±0,03	1,02±0,16	1,80±0,10	0,00±0,00	0,00±0,00	1,57±0,15	7,05±0,71	0,00±0,00	0,83±0,10	120,00±26,45	29,67±4,93	0,00±0,00	9,57±0,51	88,33±4,72	2,23±0,37	19,67±1,52	0,00±0,00	0,77±0,28	27,67±1,52	10,03±0,95	18,33±1,52	0,00±0,00	25,67±1,52	2,53±0,35	0,00±0,00	0,00±0,00	1,17±0,05	0,86±0,05	6,63±1,28	3,43±2,97	1,06±0,16	11,67±0,57	6,13±0,56	0,52±0,45	0,62±0,28	19,33±2,08	6,23±0,32	3,13±0,35	5,37±0,37	0,00±0,00	11,67±1,52	3,57±2,89	5,87±0,23	2,00±0,17	1,60±0,55	0,00±0,00	6,07±0,32
MENCIA	2,10±0,23	2,20±0,17	0,88±0,06	0,80±0,11	1,20±0,23	0,00±0,00	0,00±0,00	1,30±0,11	8,48±0,06	11,67±0,00	1,40±0,11	30,00±0,14	8,70±0,11	0,30±0,28	0,73±0,09	2,50±0,28	7,50±0,28	0,83±0,04	12,00±0,11	1,00±0,11	12,00±0,11	110,00±0,49	9,60±0,11	0,00±0,00	12,00±0,11	1,90±0,05	0,00±0,00	0,00±0,00	1,00±0,11	0,37±0,08	8,60±0,17	1,90±0,05	0,74±0,15	3,20±0,35	1,20±0,23	0,00±0,00	0,30±0,04	3,70±0,17	2,10±0,23	0,94±0,03	1,70±0,17	0,00±0,00	3,90±0,05	0,14±0,00	4,90±0,05	0,81±0,10	0,53±0,21	1,10±0,23	1,30±0,17
MOURVEDRE	4,27±0,65	2,13±0,15	0,61±0,00	0,92±0,20	1,03±0,50	0,00±0,00	0,00±0,00	1,00±0,87	9,96±2,35	0,00±0,00	1,10±0,10	81,67±1,15	22,67±1,15	0,00±0,00	2,90±0,10	14,00±0,00	0,83±0,73	9,27±0,60	5,80±1,52	1,27±0,65	23,67±0,57	48,33±5,85	23,00±1,00	0,00±0,00	21,33±0,57	2,40±0,20	0,00±0,00	3,13±0,30	0,95±0,27	0,39±0,12	8,00±1,08	2,90±0,26	0,61±0,29	8,27±0,15	3,53±0,37	0,42±0,36	1,33±0,30	10,73±1,00	4,50±0,09	2,43±0,11	5,07±0,05	0,00±0,00	10,67±0,57	11,00±0,00	6,93±0,25	2,47±0,32	1,20±0,26	1,17±0,21	2,10±0,19
SUMOLL TINTO	6,07±1,69	3,77±0,05	0,92±0,20	0,97±0,04	0,99±0,01	0,00±0,00	0,51±0,03	1,31±0,33	14,54±2,29	57,00±3,61	2,70±0,09	56,33±3,51	10,67±0,57	0,00±0,00	1,60±0,10	15,00±0,00	3,80±0,51	9,23±0,60	3,37±0,55	1,07±0,92	20,67±0,57	12,67±2,08	13,33±1,15	0,00±0,00	12,67±0,57	1,77±0,11	0,00±0,00	0,00±0,00	2,33±0,05	0,00±0,00	1,97±0,11	4,13±0,05	0,98±0,03	5,90±0,09	2,07±0,15	0,54±0,10	0,57±0,03	5,77±0,51	3,93±0,05	1,87±0,05	2,93±0,05	0,00±0,00	7,63±0,20	8,00±0,10	12,00±0,00	1,30±1,13	1,47±0,15	0,96±0,03	1,53±0,05
TEMPRANILLO	1,27±0,05	0,00±0,00	0,56±0,40	0,00±0,00	1,57±0,30	0,00±0,00	0,00±0,00	1,08±0,55	4,47±0,74	88,00±1,00	0,79±0,03	33,00±1,70	8,03±4,32	0,00±0,00	0,68±0,02	2,93±0,58	0,89±0,08	5,17±0,41	0,00±0,00	0,57±0,10	10,33±0,57	4,13±0,25	8,87±0,35	0,00±0,00	9,50±0,30	1,30±0,09	0,00±0,00	0,00±0,00	0,38±0,02	0,00±0,00	0,39±0,04	1,83±0,05	0,69±0,44	3,60±0,19	1,30±0,05	0,00±0,00	0,37±0,33	4,53±0,25	2,10±0,30	0,95±0,15	1,93±0,15	0,00±0,00	5,07±0,28	40,67±0,42	3,90±0,10	1,13±0,05	0,77±0,073	0,00±0,00	1,33±0,15
TREPAT	6,77±2,28	2,37±0,15	0,65±0,60	1,23±0,11	1,90±0,43	0,00±0,00	0,45±0,21	8,67±1,50	22,03±17	84,00±31,32	3,60±0,55	403,33±5,77	100,67±9,01	0,00±0,00	12,00±0,00	130,00±0,00	11,23±4,99	85,33±0,57	0,00±0,00	2,07±0,32	150,00±0,00	36,00±3,60	88,00±6,00	9,23±0,58	87,00±5,56	19,33±1,52	24,67±2,51	26,00±0,00	3,87±0,2	2,03±0,05	12,37±3,72	21,33±4,04	3,40±0,80	52,33±2,51	21,00±4,5	3,77±0,45	1,70±0,34	80,33±9,29	39,67±0,57	18,67±1,15	38,67±2,51	0,00±0,00	96,00±4,00	75,67±4,62	31,33±2,5	13,67±1,52	17,33±4,04	0,00±0,00	13,33±0,57
SPAIN	3,19±2,61	1,94±1,07	0,75±0,37	0,84±0,37	1,44±0,42	0,30±0,69	0,13±0,21	1,64±4,64	10,18±6,81	21,69±30,53	1,40±1,06	92,72±117,4	24,32±28,26	0,06±0,18	3,83±4,06	32,87±42,29	3,02±4,00	16,59±24,63	2,61±3,95	1,73±2,38	30,44±42,06	26,92±32,03	21,53±24,13	1,40±3,07	22,08±24,97	3,60±5,47	2,47±7,56	3,84±7,85	1,40±1,10	0,48±0,62	5,87±5,70	4,28±6,21	1,18±1,18	12,46±15,52	4,70±6,10	0,88±1,12	0,73±0,65	15,81±23,4	7,47±11,26	3,83±5,41	7,71±11,32	0,00±0,00	16,86±27,58	20,95±24,62	8,74±0,87	2,90±8,55	2,73±3,94	0,39±5,13	3,66±0,51
ALVERLHAO	2,63±0,28	3,03±0,05	0,94±0,02	2,90±0,17	1,13±0,11	0,00±0,00	0,73±1,27	0,00±0,00	11,38±0,72	40,00±0,00	1,02±0,06	28,00±0,00	8,50±0,17	0,00±0,00	1,83±0,11	10,67±0,57	0,53±0,92	6,77±0,23	0,00±0,00	0,55±0,02	11,67±0,57	4,43±0,28	6,60±0,34	0,00±0,00	7,63±0,28	1,10±0,00	0,00±0,00	0,00±0,00	1,50±0,34	0,00±0,00	1,90±0,17	1,50±0,17	1,33±0,11	2,13±0,11	1,02±0,13	1,4±0,34	0,00±0,00	3,10±0,34	1,37±0,05	0,65±0,05	1,43±0,11	0,00±0,00	3,10±0,17	3,70±0,17	1,80±0,00	0,58±0,04	1,50±0,00	0,00±0,00	0,63±0,05
BAGA	1,33±0,66	1,11±0,48	0,38±0,09	0,58±0,04	1,40±0,50	0,00±0,00	0,00±0,00	0,00±0,00	24,80±0,36	130,00±0,00	7,43±0,15	373,33±11,54	66,33±2,00	1,37±0,11	4,00±0,86	39,00±2,64	14,67±0,57	37,33±6,80	29,33±6,4	1,97±0,25	110,00±0,00	383,33±15,27	126,67±5,77	15,00±0,00	94,00±2,00	22,67±1,52	28,67±4,72	20,00±3,60	6,10±0,96	2,37±0,45	35,33±3,21	38,33±1,52	3,30±4,63	89,33±2,51	25,00±1,00	4,37±0,20	14,67±0,57	72,67±3,21	44,67±1,52	34,33±1,15	54,00±2,00	2,67±0,30	116,67±5,77	86,67±3,21	43,00±0,00	29,33±2,88	21,33±2	0,00±0,00	21,00±2,64
CARCAJOLO	2,53±0,60	1,22±1,80	0,36±0,40	0,65±0,06	1,12±0,27	2,73±0,30	0,00±0,00	0,16±0,27	8,79±3,27	27,23±0,00	0,96±0,10	5,07±1,00	5,13±1,10	0,00±0,00	0,51±0,10	1,69±0,81	0,00±0,00	0,56±0,48	0,00±0,00	0,97±0,45	2,67±0,55	24,67±4,72	2,93±0,47	0,00±0,00	0,89±0,15	0,20±0,19	1,6±0,55	0,00±0,00	1,10±0,10	0,00±0,00	2,47±0,47	0,00±0,00	0,86±0,03	0,79±0,36	0,48±0,06	0,81±0,13	0,00±0,00	0,50±0,45	0,27±0,09	0,17±0,14	0,60±0,30	0,00±0,00	1,29±0,44	12,4±0,54	0,47±0,36	0,05±0,08	0,37±0,33	0,23±0,39	0,00±0,00
CASTELAO	5,57±1,02	2,67±0,05	0,46±0,50	1,20±0,10	1,60±0,20	1,23±0,05	0,48±0,10	0,00±0,00	13,20±1,35	0,00±0,00	0,64±0,03	6,03±0,20	1,54±1,65	0,00±0,00	0,13±0,22	0,98±0,10	0,00±0,00	0,68±0,14	0,47±0,13	0,47±0,16	2,50±0,09	7,20±4,16	3,70±0,55	0,00±0,00	1,17±0,05	0,05±0,08	0,46±0,11	0,00±0,00	0,81±0,02	0,00±0,00	1,03±0,24	0,35±0,06	0,77±0,04	0,62±0,01	0,56±0,10	0,82±0,02	0,00±0,00	0,67±0,06	0,21±0,01	0,43±0,03	0,15±0,00	0,00±0,00	0,63±0,04	0,84±0,02	1,07±0,05	0,12±0,01	0,90±0,02	0,00±0,00	0,05±0,04
MOURISCO TINTO	3,37±0,65	2,47±0,32	0,39±0,30	0,67±0,07	1,26±0,36	0,00±0,00	1,43±0,39	2,47±0,32	12,05±1,24	0,67±5,20	3,27±0,32	233,33±5,77	50,00±1,00	0,00±0,00	21,00±2,00	213,33±15,27	8,00±1,12	40,67±1,52	0,00±0,00	8,93±0,70	63,33±1,52	34,00±1,00	30,00±1,00	0,00±0,00	34,67±1,15	8,63±0,37	0,00±0,00	11,00±0,00	2,77±0,05	1,67±0,05	15,33±1,15	16,67±1,15	2,30±3,98	29,67±1,15	9,07±1,19	1,43±0,82	2,03±0,64	33,67±2,00	18,00±0,00	11,33±0,57	17,00±1,00	0,00±0,00	38,33±1,15	9,67±1,73	9,40±0,29	4,47±0,05	8,00±0,36	0,00±0,00	8,33±0,05
NEGRA MOLE	9,00±1,24	4,17±0,90	0,67±0,10	2,00±0,34	1,37±0,30	0,00±0,00	1,17±0,20	0,00±0,00	18,37±2,46	100,67±0,00	0,57±0,02	38,33±2,08	6,83±0,46	0,00±0,00	1,87±0,15	17,67±1,52	0,00±0,00	2,83±0,35	1,00±0,91	0,60±0,17	9,27±1,51	4,17±0,72	6,70±1,13	0,00±0,00	7,93±1,53	1,00±0,53	0,00±0,00	0,00±0,00	1,40±0,45	0,09±0,16	1,53±0,32	1,50±0,36	1,14±0,31	3,43±0,83	1,43±0,4	0,60±1,00	0,00±0,00	6,10±1,50	1,57±0,37	1,05±0,22	1,67±0,50	0,00±0,00	3,40±0,79	61,00±2,08	2,80±0,60	0,58±0,12	1,80±0,34	0,00±0,00	1,83±0,49
TINTA AMARELA	0,79±0,87	1,33±0,06	0,17±0,09	1,40±0,10	1,32±0,50	0,00±0,00	0,62±0,13	3,83±0,86	9,46±0,46	0,51±8,54	3,03±0,40	193,33±11,54	42,33±4,04	0,00±0,00	6,10±0,51	62,67±6,35	14,67±2,08	31,33±5,5	23,00±5,21	0,86±0,90	82,33±9,29	61,00±10,44	60,00±7,93	5,17±1,04	50,00±5,29	12,33±1,52	19,67±4,72	13,67±1,15	3,50±0,30	1,30±0,10	9,10±0,78	18,67±2,08	1,27±0,05	32,33±4,04	11,00±0,00	1,83±0,15	6,03±0,50	34,67±2,88	23,33±2,00	14,33±2,08	23,33±2,51	3,87±0,50	54,00±6,92	4,47±4,62	21,67±1,5	10,67±1,15	15,00±2,00	0,00±0,00	7,70±0,96
TINTO CAO	3,97±0,63	1,16±0,38	0,62±0,10	0,38±0,06	0,83±0,07	0,00±0,00	0,00±0,00	0,31±0,04	8,20±1,08	109,67±0,00	0,56±0,29	0,98±0,59	1,82±1,08	0,00±0,00	0,21±0,01	0,82±0,06	0,00±0,00	0,65±0,12	0,55±0,08	0,43±0,11	2,23±0,05	1,17±0,11	2,60±0,33	0,00±0,00	0,21±0,06	0,13±0,04	0,00±0,00	0,00±0,00	0,43±0,02	0,00±0,00	0,28±0,005	0,03±0,03	0,44±0,04	0,22±0,19	0,30±0,04	0,43±0,01	0,00±0,00	0,00±0,00	0,05±0,04	0,00±0,00	0,19±0,10	0,00±0,00	0,11±0,09	73,67±0,11	0,55±0,04	0,00±0,00	0,24±0,02	0,00±0,00	0,15±0,01
TOURIGA NACIONAL	5,43±0,66	2,47±0,80	0,95±0,70	1,10±0,10	0,80±0,13	1,27±0,15	0,26±0,07	1,23±0,21	13,51±1,64	19,67±1,53	0,87±0,05	6,47±0,15	6,9±0,09	0,00±0,00	2,23±0,05	14,67±1,15	1,97±0,15	4,53±0,45	1,93±0,06	3,67±0,32	11,33±0,57	3,23±0,15	5,30±1,40	0,00±0,00	1,23±0,05	1,3±0,55	0,00±0,00	0,00±0,00	0,81±0,04	0,00±0,00	1,43±0,11	1,37±0,15	0,70±0,07	3,37±0,15	1,14±0,19	1,57±0,15	0,30±0,10	0,00±0,00	1,50±0,00	0,99±0,01	1,93±0,05	0,00±0,00	3,53±0,20	1,01±0,18	1,90±0,00	0,78±0,05	1,23±0,05	0,00±0,00	0,25±0,24
VINHAO	0,86±0,59	1,39±0,47	0,56±0,10	1,10±0,17	0,61±0,37	0,74±0,11	0,08±0,13	0,29±0,25	5,64±0,85	0,00±0,00	1,11±0,19	2,17±0,58	1,53±0,35	0,00±0,00	0,26±0,02	1,33±0,15	0,00±0,00	5,63±0,50	0,00±0,00	2,77±0,15	6,97±0,20	2,13±0,15	1,20±2,10	0,00±0,00	0,35±0,03	0,30±0,30	0,00±0,00	0,00±0,00	0,57±0,04	0,00±0,00	0,45±0,02	0,36±0,03	0,51±0,05	0,52±0,05	0,29±0,07	0,54±0,02	0,00±0,00	0,12±0,21	0,24±0,02	0,20±0,01	0,41±0,04	0,00±0,00	0,68±0,06	3,03±0,02	0,12±0,01	0,15±0,01	5,47±0,51	0,00±0,00	0,35±0,04
PORTUGAL	3,55±2,55	2,10±1,18	0,55±0,39	1,20±0,75	1,14±0,40	0,69±0,87	0,48±0,61	2,83±5,96	12,54±5,52	34,97±45,09	1,95±2,1	88,7±126,66	19,09±23,34	0,14±0,42	3,81±6,14	36,28±63,22	3,98±5,97	13,10±16,00	5,63±10,79	2,12±2,57	30,23±38,37	52,53±113,8	24,57±39,03	2,02±4,69	19,81±30,11	4,77±7,34	5,04±10,11	4,47±7,32	1,90±1,74	0,54±0,87	6,89±10,75	7,88±12,4	1,26±1,82	16,24±27,51	5,03±7,76	1,38±1,17	2,30±4,59	15,15±23,60	9,12±14,54	6,35±10,75	10,07±16,87	0,65±1,37	22,18±36,91	19,2±28,62	8,28±0,10	4,67±13,43	5,59±9,00	0,02±7,02	4,03±0,13
C8	3,37±2,57	2,02±1,12	0,65±0,39	1,02±0,61	1,29±0,43	0,50±0,81	0,30±0,48	2,23±5,33	11,36±6,26	28,33±38,76	1,67±1,67	90,71±121,09	21,71±25,83	0,10±0,32	3,82±5,16	34,58±53,35	3,50±5,06	14,84±20,67	4,12±8,20	1,93±2,46	30,33±39,91	39,72±83,89	23,05±32,21	1,71±3,94	20,95±27,45	4,19±6,44	3,75±8,94	4,15±7,53	1,65±1,47	0,51±0,75	6,38±8,54	6,08±9,89	1,22±1,52	14,35±22,23	4,86±6,92	1,13±1,16	1,52±3,34	15,48±23,30	8,29±12,92	5,09±8,53	8,89±14,3	0,33±1,01	19,52±32,42	20,08±26,48	8,51±0,50	3,79±11,16	4,16±6,95	0,21±6,26	3,85±0,41
CABERNET FRANC	3,67±1,07	1,83±1,60	1,43±0,20	0,29±0,04	0,37±0,19	1,40±0,36	0,00±0,00	0,54±0,08	9,54±0,53	0,00±0,00	0,7±0,06	1,02±1,11	4,17±0,98	0,00±0,00	0,42±0,19	0,44±0,31	0,00±0,00	0,69±0,11	0,93±0,14	0,65±0,05	1,73±0,23	0,85±0,14	5,13±0,90	0,00±0,00	0,00±0,00	0,42±0,11	0,00±0,00	0,00±0,00	0,71±0,27	0,00±0,00	0,74±0,19	0,13±0,11	0,80±0,17	0,23±0,40	0,38±0,12	0,00±0,00	0,00±0,00	0,26±0,04	0,25±0,08	0,03±0,04	0,08±0,13	0,00±0,00	0,21±0,18	0,34±0,41	0,68±0,27	0,07±0,12	0,00±0,00	0,38±0,05	0,58±0,17
CAHOURS	8,03±0,61	0,87±0,75	1,19±0,40	0,44±0,08	0,78±0,27	1,30±0,34	0,12±0,03	0,66±0,13	13,40±0,59	0,00±0,00	0,54±0,08	13,33±0,57	3,70±3,37	0,00±0,00	1,97±0,05	5,03±1,00	0,58±0,02	1,77±0,11	0,68±0,03	0,78±0,19	5,17±0,20	1,87±0,05	13,33±0,57	0,00±0,00	3,03±0,2	0,58±0,20	0,00±0,00	4,70±0,19	1,02±0,17	0,00±0,00	1,41±0,51	0,55±0,48	0,99±0,22	1,43±0,05	0,87±0,03	1,63±0,06	0,00±0,00	2,07±0,11	0,94±0,04	0,46±0,02	0,45±0,09	0,00±0,00	1,40±2,10	3,10±0,20	2,93±0,2	0,33±0,07	0,00±0,00	1,90±0,34	0,77±0,89
CINSAUT	0,68±0,88	0,00±0,00	0,29±0,50	1,17±0,20	1,19±0,71	0,00±0,00	0,00±0,00	15,33±3,51	18,67±3,14	72,33±6,66	2,97±1,00	180±17,32	51,33±5,68	0,00±0,00	9,37±0,77	89,67±11	26,67±6,02	54,67±9,01	0,00±0,00	1,37±0,40	85±14,52	33,00±5,00	71,00±11,53	8,83±0,98	77,33±12	14,67±1,52	16,67±28,86	13,67±1,52	4,63±0,50	2,00±0,17	4,10±0,26	28,67±4,00	1,43±0,20	44,33±5,68	12,67±1,52	3,10±0,60	7,53±1,05	52,67±6,5	28,67±3,00	16,67±1,15	23,67±1,15	0,00±0,00	63,67±6,8	70,67±9,61	27,67±2,8	12,33±0,57	11,33±0,57	0,00±0,00	14,33±1,52
GAMAY	1,12±0,33	0,97±0,83	0,29±0,20	0,25±0,21	1,63±0,55	0,91±0,16	0,00±0,00	0,40±0,16	5,56±1,49	0,00±0,00	0,00±0,00	3,17±0,92	2,15±1,04	0,00±0,00	0,00±0,00	1,73±0,40	0,00±0,00	0,09±0,16	0,00±0,00	4,03±0,77	3,03±0,20	1,23±0,15	1,17±0,11	0,00±0,00	0,47±0,13	0,24±0,04	0,00±0,00	0,00±0,00	0,49±0,09	0,00±0,00	0,41±0,08	0,09±0,08	0,42±0,09	0,67±0,22	0,50±0,13	0,62±0,54	0,00±0,00	0,32±0,12	0,23±0,05	0,00±0,00	0,26±0,10	0,00±0,00	0,38±0,06	0,43±0,33	0,00±0,00	0,14±0,02	0,00±0,00	0,13±0,11	0,56±0,08
MANCIN	1,5±0,1,00	2,03±0,57	0,65±0,10	0,40±0,02	0,61±0,15	0,98±0,12	0,00±0,00	0,51±0,09	6,68±0,77	0,00±0,00	0,30±0,07	1,33±0,20	2,70±0,29	0,00±0,00	0,68±0,06	0,41±0,03	0,00±0,00	0,46±0,11	0,00±0,00	1,09±0,12	1,97±0,11	0,99±0,09	1,77±0,05	0,00±0,00	0,10±0,08	0,30±0,05	0,00±0,00	0,00±0,00	0,33±0,08	0,00±0,00	0,30±0,06	0,07±0,08	0,29±0,04	0,00±0,00	0,11±0,09	0,23±0,40	0,00±0,00	0,00±0,00	0,09±0,07	0,00±0,00	0,00±0,00	0,00±0,00	0,19±0,03	0,73±0,03	0,26±0,051	0,05±0,08	0,08±0,13	0,17±0,14	0,38±0,09
MANSENG NOIR	2,93±0,40	3,47±0,35	2,20±0,10	0,66±0,07	0,59±0,20	0,99±0,02	0,00±0,00	0,65±0,08	11,49±0,49	0,00±0,00	0,77±0,15	0,83±0,41	3,63±0,45	0,00±0,00	0,47±0,03	0,86±0,14	0,00±0,00	0,70±0,16	0,00±0,00	1,27±0,25	5,87±0,35	1,20±0,09	1,53±0,05	0,00±0,00	0,11±0,01	0,38±0,04	0,00±0,00	1,80±3,11	0,54±0,01	0,00±0,00	0,44±0,03	0,25±0,12	0,66±0,02	0,13±0,11	0,24±0,03	0,14±0,24	0,00±0,00	0,00±0,00	0,13±1,86	0,00±0,00	0,03±0,05	0,00±0,00	0,16±0,02	6,00±0,07	0,00±0,00	0,08±0,07	0,00±0,00	0,37±0,01	0,71±0,06
PETIT VERDOT	2,70±0,51	2,60±2,20	2,57±0,20	0,32±0,02	0,65±0,07	1,40±0,17	0,00±0,00	0,36±0,01	10,6±1,71	0,00±0,00	0,63±0,09	2,93±0,28	4,57±0,46	0,00±0,00	0,44±0,57	1,50±0,00	0,00±0,00	0,93±0,05	0,87±0,19	0,84±0,13	2,67±0,11	0,96±0,12	1,97±0,11	0,00±0,00	0,14±0,12	0,29±0,03	0,00±0,00	0,00±0,00	0,37±0,07	0,00±0,00	0,91±0,08	0,16±0,13	0,28±0,02	0,16±0,13	0,28±0,06	0,43±0,11	0,00±0,00	0,29±0,10	0,15±0,01	0,01±0,02	0,00±0,00	0,00±0,00	0,21±0,01	12,00±0,04	0,20±0,05	0,13±0,01	0,00±0,00	0,99±0,01	1,10±0,17
SERVANIN	5,90±2,52	2,53±0,61	1,23±0,05	0,86±0,04	1,00±0,43	1,63±0,50	0,00±0,00	0,41±0,09	13,56±3,34	0,00±0,00	0,65±0,10	1,67±0,20	4,43±0,73	0,00±0,00	0,35±0,12	0,72±0,58	0,00±0,00	0,88±0,11	2,13±0,35	1,04±0,20	4,70±0,00	1,37±0,11	6,67±0,55	0,00±0,00	0,34±0,08	0,35±0,10	0,00±0,00	0,00±0,00	0,48±0,06	0,00±0,00	0,82±0,06	0,21±0,01	0,80±0,04	0,16±0,27	0,38±0,06	1,13±0,15	0,00±0,00	0,33±0,10	0,19±0,07	0,06±0,05	0,00±0,00	0,00±0,00	0,26±0,22	1,20±0,23	0,69±0,21	0,13±0,11	0,00±0,00	0,46±0,04	0,62±0,44
TANNAT	1,70±1,60	0,80±0,69	0,71±0,02	0,79±0,04	0,80±0,17	0,50±0,43	0,00±0,00	0,83±0,32	6,13±2,96	18,00±0,00	1,60±0,17	23,00±1,00	3,93±0,77	0,00±0,00	1,73±0,05	11,00±0,00	0,00±0,00	0,62±0,14	0,00±0,00	1,73±0,41	10,33±0,57	7,83±0,85	7,60±0,26	0,00±0,00	5,07±0,80	0,73±0,13	0,00±0,00	0,00±0,00	0,62±0,11	0,14±0,12	1,17±0,06	0,96±0,03	0,99±0,01	2,47±0,20	0,64±0,04	0,41±0,13	0,00±0,00	1,97±0,23	0,87±0,09	0,49±0,05	1,03±0,06	0,00±0,00	2,00±0,00	6,63±0,25	1,80±0,09	0,52±0,14	1,87±0,23	0,00±0,00	0,83±0,09
TRESSOT	6,13±0,65	2,27±0,75	0,75±0,08	0,70±0,06	0,46±0,07	1,07±0,05	0,00±0,00	0,58±0,12	11,96±1,29	0,00±0,00	1,10±0,00	8,80±0,45	0,96±0,13	0,00±0,00	1,47±0,15	1,53±0,06	0,00±0,00	0,75±0,13	0,00±0,00	0,76±0,19	4,47±0,40	5,67±0,46	5,67±0,30	0,00±0,00	1,37±0,11	0,47±0,04	0,00±0,00	0,00±0,00	0,51±0,09	0,00±0,00	0,79±0,09	0,32±0,08	0,67±0,04	0,78±0,04	0,53±0,03	1,01±0,07	0,00±0,00	0,86±0,08	0,43±0,01	0,33±0,03	0,27±0,09	0,00±0,00	0,69±0,03	1,3±0,10	1,17±0,05	0,18±0,07	0,17±0,28	0,32±0,27	0,38±0,40
FRANCE	3,44±2,56	1,74±1,33	1,13±0,77	0,59±0,30	0,81±0,47	1,02±0,52	0,01±0,04	2,03±4,61	10,76±4,21	7,23±22,14	0,93±0,85	23,61±53,66	8,16±14,79	0,00±0,00	1,69±2,69	11,29±26,92	2,72±8,27	6,16±16,62	0,46±0,69	1,36±1,00	12,49±24,99	5,50±9,70	11,58±20,69	0,88±2,71	8,8±23,51	1,84±4,37	1,67±9,13	2,02±4,31	0,97±1,27	0,21±0,61	1,11±1,08	3,14±8,72	0,73±0,36	5,04±13,43	1,66±3,76	0,87±0,93	0,75±2,32	5,88±15,97	3,19±8,68	1,80±5,05	2,58±7,16	0,00±0,00	6,92±19,33	8,28±21,34	3,54±0,10	1,4±8,26	1,34±3,71	0,47±3,44	2,03±0,57
ANCELLOTTA	2,00±0,36	1,27±1,16	1,27±0,05	0,48±0,08	0,68±0,10	1,57±0,30	0,00±0,00	0,25±0,11	7,51±2,00	0,00±0,00	0,74±0,19	2,47±0,73	4,67±0,72	0,00±0,00	0,25±0,02	1,39±0,53	0,00±0,00	0,43±0,03	0,00±0,00	0,64±0,18	7,10±0,34	1,43±0,05	2,77±0,15	0,00±0,00	0,53±0,13	0,16±0,19	0,00±0,00	0,00±0,00	0,3±0,05	0,00±0,00	0,37±0,07	0,18±0,04	0,61±0,09	0,34±0,09	0,28±0,05	0,92±0,07	0,00±0,00	0,38±0,14	0,20±0,08	0,14±0,06	0,09±0,03	0,00±0,00	0,30±0,08	0,56±0,11	0,21±0,05	0,10±0,06	0,16±0,01	0,00±0,00	0,53±0,07
BARBERA	1,12±0,61	2,4±0,19	1,03±0,05	0,33±0,03	1,31±0,49	0,91±0,12	0,00±0,00	0,41±0,16	7,52±0,40	0,00±0,00	0,59±0,06	1,47±0,05	2,97±0,23	0,00±0,00	0,39±0,01	0,88±0,08	0,00±0,00	0,41±0,17	0,29±0,14	1,53±0,37	0,71±0,13	1,53±0,25	4,33±0,41	0,00±0,00	0,25±0,05	0,22±0,01	0,00±0,00	0,00±0,00	1,27±0,15	0,00±0,00	0,43±0,10	0,12±0,04	0,69±0,05	0,13±0,10	0,28±0,02	0,8±0,06	0,00±0,00	0,09±0,08	0,09±0,00	0,00±0,00	0,11±0,01	0,00±0,00	0,05±0,05	0,25±0,12	0,08±0,03	0,01±0,02	0,19±0,06	0,00±0,00	0,17±0,15
DOLCETTO	4,40±0,45	3,97±0,66	0,00±0,00	1,90±0,09	1,70±0,60	2,63±4,50	2,20±1,90	29,00±2,64	45,8±2,75	0,06±26,46	34,33±2,00	130,00±0,00	133,33±15,20	0,00±0,00	21,67±0,57	183,33±5,77	43,00±3,60	95±25,98	22,33±19,50	18,33±1,52	253,33±5,77	54,33±2,08	70,33±2,08	0,00±0,00	41,00±6,08	47,67±2,51	55,33±17,03	36,00±1,73	21,00±2,00	1,87±0,30	41,67±5,85	42,00±9,00	12,67±11,01	126,67±5,77	29,33±1,52	4,73±0,35	20,67±1,52	52,00±4,58	72,33±1,52	52,00±1,73	85,33±4,04	0,00±0,00	166,67±5,70	1,53±2,08	18,00±0,00	41,00±0,00	46,67±1,52	0,00±0,00	18,00±1,00
FREISA	1,77±1,09	1,00±0,43	0,52±0,04	0,75±0,07	1,14±0,59	1,17±0,11	0,00±0,00	0,28±0,24	6,63±1,16	0,00±0,00	0,74±0,22	5,20±0,65	2,30±1,21	0,00±0,00	0,70±0,08	2,87±0,80	0,00±0,00	4,97±0,95	0,00±0,00	1,00±0,36	9,20±0,85	5,80±1,22	2,37±0,28	0,00±0,00	0,86±0,10	0,33±0,03	0,00±0,00	0,00±0,00	0,36±0,02	0,00±0,00	2,07±0,28	0,00±0,00	0,32±0,10	0,93±0,40	0,44±0,03	0,78±0,1	0,00±0,00	0,84±0,31	0,29±0,09	0,11±0,19	0,38±0,40	0,00±0,00	0,55±0,10	1,13±0,32	0,88±0,19	0,10±0,08	5,50±0,79	0,00±0,00	0,48±0,29
LAMBRUSCO MAESTRI	2,70±0,09	2,87±0,47	0,29±0,20	0,80±0,07	0,86±0,09	0,00±0,00	0,30±0,03	0,17±0,28	7,98±1,00	0,00±0,00	0,70±0,01	19,67±1,15	5,37±0,30	0,00±0,00	0,52±0,03	1,8±0,09	0,00±0,00	2,50±0,09	5,33±0,32	0,99±0,19	9,63±0,35	37,00±5,29	6,70±0,30	0,00±0,00	6,63±0,32	0,92±0,07	0,00±0,00	0,00±0,00	0,47±0,01	0,00±0,00	6,37±0,56	0,00±0,00	0,17±0,17	2,73±0,15	1,03±0,05	0,51±0,18	0,19±0,15	2,83±0,11	1,17±0,11	0,53±0,08	1,40±2,10	0,00±0,00	3,33±0,15	0,06±0,31	3,73±0,20	0,86±0,06	2,40±0,17	0,00±0,00	1,04±0,14
MONTEPULCIANO	2,77±0,90	1,47±0,15	0,88±0,30	0,33±0,07	0,74±0,28	1,57±0,56	0,00±0,00	0,31±0,23	8,06±1,18	72,00±0,58	0,29±0,07	0,82±0,23	4,17±0,83	0,00±0,00	0,00±0,00	1,15±0,56	0,00±0,00	0,6±0,04	0,52±0,14	0,89±0,19	1,43±0,11	2,17±1,72	12,00±2,64	0,00±0,00	0,22±0,08	0,31±0,19	0,00±0,00	0,00±0,00	0,86±0,13	0,00±0,00	0,66±0,06	0,12±0,11	0,75±0,09	0,10±0,17	0,37±0,10	1,47±0,25	0,00±0,00	0,26±0,065	0,18±0,06	0,04±0,06	0,00±0,00	0,00±0,00	0,14±0,24	48,00±0,24	1,10±0,34	0,00±0,00	0,44±0,38	0,18±0,31	1,80±0,40
NERELLO CAPPUCCIO	0,95±0,66	1,60±0,17	0,15±0,01	0,56±0,11	0,84±0,28	0,00±0,00	2,03±0,06	0,00±0,00	6,14±0,78	0,74±8,62	2,70±0,70	193,33±11,54	55,67±3,05	0,00±0,00	14,67±1,15	88,00±0,00	12,33±2,08	58,67±2,3	0,00±0,00	0,64±0,19	106,67±5,77	25,00±1,00	63,00±2,00	5,80±1,01	67,67±3,05	12,33±0,57	0,00±0,00	13±0	2,40±0,09	1,10±0,01	0,00±0,00	21,33±1,15	0,69±0,09	34,00±1,73	12,67±0,57	2,50±0,10	6,13±0,05	53,00±1,00	23,33±0,57	13,33±0,57	22,00±1,73	2,87±0,40	54,67±2,08	0,81±2,65	24,00±0,00	11,00±0,00	6,43±0,50	8,70±0,34	11,00±0,00
SANGIOVESE	4,27±1,50	2,57±0,51	0,84±0,10	0,94±0,01	1,30±0,20	1,70±0,17	2,47±0,11	0,23±0,39	14,30±2,90	0,00±0,00	0,71±0,17	2,27±0,80	6,90±1,38	0,00±0,00	0,38±0,23	0,95±0,13	0,00±0,00	0,69±0,06	0,85±0,13	1,07±0,14	2,90±0,10	6,67±0,56	3,10±0,19	0,00±0,00	0,54±0,05	0,38±0,24	0,00±0,00	0,00±0,00	1,77±0,15	0,00±0,00	1,50±0,10	0,00±0,00	0,70±0,05	0,75±0,13	0,43±0,01	0,49±0,20	0,00±0,00	0,42±0,36	0,25±0,03	0,17±0,02	0,40±0,08	0,00±0,00	1,40±0,10	0,55±0,26	1,67±0,15	0,14±0,05	1,01±0,08	0,00±0,00	0,62±0,21
TERRANO	3,53±0,80	0,87±0,60	0,62±0,04	0,78±0,01	1,60±0,20	0,00±0,00	0,00±0,00	20,33±6,50	27,74±6,81	0,78±10,5	2,33±0,05	270,00±10,00	54,67±3,78	0,00±0,00	9,47±0,75	86,00±4,58	10,60±1,21	54,33±1,52	0,00±0,00	1,09±0,46	93,33±3,21	34,33±2,51	62,00±2,00	7,07±0,45	74,33±2,51	11,67±0,57	0,00±0,00	14±0	3,17±0,40	1,40±0,20	20,33±2,08	0,00±0,00	0,00±0,00	39,00±1,73	11,33±1,50	3,17±0,41	7,07±0,75	45,00±8,66	25,00±1,00	14,67±0,57	24,67±0,57	0,00±0,00	54,00±1,73	0,26±3,79	29,67±1,10	13,00±1,00	14,67±1,52	0,00±0,00	14,00±0,00
UVA RARA	4,33±0,95	1,73±0,23	0,33±0,10	1,57±0,40	1,06±0,06	0,73±0,38	0,27±0,11	0,13±0,06	10,15±1,46	0,00±0,00	0,72±0,01	2,07±0,64	3,33±2,45	0,00±0,00	0,29±0,25	1,30±1,12	0,00±0,00	0,25±0,02	0,51±0,04	0,71±0,08	1,10±0,25	1,37±0,32	2,57±0,68	0,00±0,00	0,19±0,09	0,40±0,48	0,00±0,00	0,00±0,00	0,34±0,01	0,00±0,00	1,43±0,30	0,00±0,00	0,43±0,14	0,25±0,00	0,20±0,18	0,75±0,18	0,00±0,00	0,28±0,00	0,13±0,08	0,16±0,08	0,14±0,12	0,00±0,00	0,32±0,16	1,40±0,81	1,22±0,27	0,00±0,00	0,26±0,06	0,00±0,00	0,29±0,19
ITALY	2,79±1,45	1,97±1,04	0,59±0,42	0,84±0,51	1,12±0,46	1,03±1,48	0,73±1,13	5,11±10,31	14,18±12,6	37,2±57,13	4,39±10,20	62,73±95,64	27,34±41,58	0,00±0,00	4,83±7,50	36,77±60,45	6,59±13,23	21,79±33,98	2,98±8,47	2,69±5,33	48,54±79,44	16,96±18,66	22,92±28,33	1,29±2,65	19,22±29,07	7,44±14,43	5,53±17,47	6,3±11,45	3,19±6,13	0,44±0,71	7,48±13,13	6,38±13,90	1,70±4,72	20,49±38,81	5,64±9,30	1,61±1,38	3,41±6,44	15,51±23,21	12,3±22,50	8,12±15,89	13,45±26,09	0,29±0,88	28,14±51,66	19,52±28,44	8,06±0,10	6,62±10,92	7,77±12,61	0,89±13,91	4,79±2,65
C2	3,11±2,09	1,86±1,19	0,86±0,67	0,72±0,44	0,97±0,48	1,02±1,10	0,37±0,87	3,57±8,07	12,47±9,47	22,22±45,53	2,66±7,38	43,17±79,38	17,75±32,42	0,00±0,00	3,26±5,81	24,03±48,14	4,66±11,11	13,97±27,67	1,72±6,09	2,02±3,86	30,52±61,15	11,23±15,84	17,25±25,25	1,09±2,66	14,01±26,73	4,64±10,94	3,60±13,95	4,16±8,84	2,08±4,53	0,33±0,66	4,30±9,78	4,76±11,62	1,22±3,35	12,76±29,83	3,65±7,32	1,24±1,23	2,08±4,98	10,69±20,34	7,75±17,52	4,96±12,12	8,01±19,75	0,14±0,63	17,53±40,13	13,9±25,57	5,80±0,07	4,01±9,87	4,56±9,58	0,68±10,56	3,41±1,91
p value (varieties)	5.6165e-19	1.10543e-14	8.44425e-24	3.81699e-49	1.2041e-06	4.47948e-08	1.59467e-20	9.83944e-32	2.82539e-28	1.88868e-59	6.03784e-97	9.4794e-79	2.062e-62	1.63203e-41	4.48749e-80	9.06307e-95	2.12953e-64	2.31974e-59	8.25669e-25	4.65344e-73	4.67956e-96	2.17251e-106	8.285e-78	3.68052e-63	2.96364e-76	1.96731e-84	6.36881e-27	5.0127e-66	9.29591e-83	4.30202e-66	3.29162e-66	9.05614e-63	2.15571e-06	3.8658e-90	1.43488e-72	2.2735e-47	3.88219e-93	7.25025e-74	9.01861e-106	6.10657e-103	3.24757e-95	2.79735e-78	4.59701e-97	1.0925e-84	1.31023e-89	1.12202e-90	5.3478e-89	2.31983e-92	2.38365e-81
p value (countries)	0.126574	2.90694e-05	0.000514555	2.09295e-09	2.6938e-05	0.0011654	2.44578e-06	0.0798955	0.00129242	0.00231873	0.0275203	0.0188708	0.0368791	0.072441	0.0337057	0.0388648	0.0385951	0.028325	0.0192528	0.579704	0.023669	0.00470842	0.126791	0.416813	0.111276	0.0412832	0.591323	0.17339	0.00774535	0.150601	0.00150872	0.187129	0.464669	0.0604121	0.0441816	0.00122819	0.016147	0.116525	0.102066	0.0280381	0.0433034	0.00131248	0.0577884	0.0451252	0.0393271	0.0319947	0.00190199	0.0552865	0.0598925
p value (GEN-GEO)	0.0606605	3.13852e-06	0.121674	4.8124e-08	0.000778988	0.000486635	0.0478256	0.135533	0.00138439	0.0701658	0.238267	0.00975782	0.370531	0.0561246	0.10904	0.0678655	0.046386	0.215273	0.0441582	0.499684	0.322915	0.00406423	0.118443	0.214207	0.0905975	0.305304	0.931247	0.508794	0.0742315	0.0864744	0.0169053	0.279149	0.603247	0.312712	0.12929	0.0162189	0.307908	0.137035	0.565043	0.224075	0.33862	0.134141	0.280274	0.0426358	0.0339078	0.289886	0.110555	0.0416633	0.106585
[truncated: 18 more columns]
