# Supplementary material for: Discrimination of genetic and geographical groups of grape varieties (Vitis vinifera L.) based on their volatile organic compounds
Source: Front Plant Sci. 2022 Oct 20;13:942148. doi: 10.3389/fpls.2022.942148 (PMC9634546; doi:10.3389/fpls.2022.942148)
Supplement: Supplementary file 5 [file Table_5.XLSX]

## Sheet: List1
Supplemental table 5. Variables/factors correlations of discriminant analysis for groups based on countries of origin and GEN-GEO groups
	Countries of origin		GEN-GEO
	F1	F2	F1	F2
Hexanal	-0.160808	0.103526	-0.0946325	0.0721577
4-Pentenal	0.05272	0.547509	0.219222	0.279428
Heptanal	-0.191772	0.0899461	-0.201708	0.0639177
(E)-2-Hexenal	0.0603549	0.204448	0.0605245	0.212776
Octanal	0.126685	0.0467546	0.0955749	-0.0914561
Nonanal	0.1572	0.0776985	0.0631377	-0.11245
(E,Z)-2,6-Nonadienal	0.265669	0.258726	0.303376	0.184649
(E,E)-2,4-Hexadienal	-0.0551118	0.254485	0.00763242	0.229011
(E)-2-Octenal	0.181335	0.136949	0.12	0.143217
(E,E)-2,4-Heptadienal	0.298067	0.175031	0.237943	0.189997
Decanal	0.355335	0.0702017	0.421016	-0.00167421
Benzaldehyde	0.0515426	-0.00548217	0.195186	-0.113718
(Z)-2-Nonenal	0.339269	0.0200992	0.354251	-0.00586886
Phenylacetaldehyde	0.124165	0.0583449	0.18682	-0.014807
4-ethyl-Benzaldehyde	-0.0449889	-0.00502089	0.000457758	0.0659349
2,5-dimethyl-Benzaldehyde	0.320765	-0.133566	0.29264	-0.209269
Acetoin	0.0416973	-0.0712705	-0.0591173	-0.0715132
6-methyl-5-hepten-2-one	0.340361	0.121058	0.325134	0.0185818
(E,E)-3,5-Octadien-2-one	0.145167	-0.208793	0.210754	-0.186508
TOTAL CARBONYLS	0.0343359	0.197268	0.0511363	0.190031
1-methoxy-2-propanol	0.0603587	0.282047	0.186568	-0.00703389
2,4-dimethyl-3-pentanol	0.194197	0.217389	0.245275	0.22986
Isoamylalcohol	-0.435054	-0.00325441	-0.306721	-0.0602907
3-Penten-1-ol	0.302573	-0.243187	0.261115	-0.16272
2-Heptanol	0.303393	0.139478	0.373968	-0.121616
(Z)-2-Penten-1-ol	0.126948	0.311213	0.284402	0.187666
1-butoxy-2-Propanol	0.444534	-0.0701759	0.383708	-0.0817258
1-Hexanol	0.285822	0.00132184	0.27485	-0.0677357
(3E)-3-Hexen-1-ol	0.362877	0.122404	0.386458	-0.0610124
3-methoxy-1-Butanol	0.207566	0.373929	0.253836	0.137593
(Z)-3-Hexen-1-ol	0.243239	0.14	0.337507	0.0513886
2-butoxy-Ethanol	0.0612775	-0.124409	0.101972	-0.266647
(E)-2-Hexen-1-ol	0.405103	0.113786	0.401601	-0.00176971
(Z)-2-Hexen-1-ol	0.25499	0.0518967	0.247172	-0.149262
2-Hepten-1-ol	0.122577	-0.0573942	0.110718	0.109891
1-Octen-3-ol	0.393194	-0.0635176	0.424821	-0.214228
1-Heptanol	0.115675	-0.195201	0.0559334	-0.184067
2-Nonanol	0.131417	0.289215	0.187954	0.133548
2-ethyl-1-Hexanol	0.0493988	-0.17732	0.104361	-0.265633
3-methyl-4-penten-1-ol	0.0994533	0.0952656	0.121036	0.205286
(S,R)-2,3-Butanediol	-0.121499	0.187387	-0.200062	0.207121
(R,R)-2,3-Butanediol	-0.111827	0.23991	-0.175764	0.249997
1-Octanol	0.181227	-0.071844	0.247996	-0.344003
1-Nonanol	0.180623	-0.155135	0.119135	-0.317956
(E)-3-Nonen-1-ol	0.250934	-0.0771422	0.245916	-0.126772
Benzyl alcohol	0.160023	-0.265444	0.204274	-0.379704
Phenyl ethanol	0.167959	-0.327727	0.184541	-0.383899
Eugenol	0.346129	-0.242792	0.222918	-0.214014
TOTAL ALCOHOLS	0.450825	0.0189211	0.494443	-0.169094
Pentanoic acid	-0.197187	-0.152806	-0.129568	-0.232373
Hexanoic acid	0.254478	-0.241516	0.315812	-0.362613
2-ethyl-Hexanoic acid	0.451482	-0.104447	0.449691	-0.235221
Heptanoic Acid	0.392787	-0.0350007	0.398349	-0.161302
(E)-3-Hexenoic acid	0.320327	-0.07839	0.343064	-0.114957
(E)-2-Hexenoic acid	0.166062	-0.328029	0.252583	-0.459055
Nonanoic acid	0.82759	0.227065	0.773188	0.161105
Benzoic acid	-0.748215	0.198334	-0.703339	0.301719
TOTAL ACIDS	0.261609	-0.254244	0.330313	-0.382612
Hexanoic acid, ethyl ester	-0.117216	-0.102815	-0.0642504	-0.171766
Octanoic acid, ethyl ester	0.169232	-0.0661973	0.216287	-0.249174
TOTAL ESTERS	-0.0592482	-0.110444	0.00117639	-0.222265
β-Pinene	0.160156	-0.102284	0.108374	-0.16837
β-Ocimene	0.358601	-0.197528	0.306511	-0.307123
p-Cymene	-0.000968149	0.351035	0.0399715	0.168668
Linalool	0.337949	-0.391331	0.228598	-0.393668
exo-2-Hydroxycineole	-0.325877	-0.410319	-0.313332	-0.296674
β-Cyclocitral	0.382197	0.155093	0.381658	0.121396
Neral	0.2954	-0.283682	0.230729	-0.160508
2-Pinen-4-one	0.205715	-0.0714571	0.169664	0.000587573
TOTAL MONOTERPENES	0.337814	-0.149335	0.276004	-0.12671
α-Cubebene	0.186584	-0.238115	0.131921	-0.164575
δ-Elemene	0.16386	-0.0460687	0.117477	0.0327915
Ylangene	0.016883	-0.307651	0.0248053	-0.285496
Copaene	0.0515695	-0.197837	0.0520945	-0.139991
α-Gurjunene	0.00110971	-0.209049	-0.0995852	-0.166367
α-Bourbonene	0.129008	-0.182038	0.140744	-0.105094
(-)-β-Bourbonene	0.114846	-0.223207	0.125869	-0.163012
Muurola-4(14),5 diene	0.231915	-0.0815169	0.217958	-0.0274347
β-Ylangene	0.108455	-0.169317	0.130762	-0.114344
isoledene	0.133997	-0.253063	0.0387329	-0.21542
(E)-α-Bergamotene	-0.0431035	0.0143626	-0.136467	0.0536188
β-Copaene	0.128425	-0.152908	0.113574	-0.0866501
Caryophyllene	0.111325	-0.287383	0.0275443	-0.283046
(-)-Aristolene	0.109421	-0.224533	0.093559	-0.185628
(-)-α-Panasinsen	0.0970967	-0.186679	0.0812499	-0.175007
β-Gurujunene	0.0604856	-0.231652	0.0739938	-0.199103
Cubebin	0.156871	-0.127048	0.125938	-0.0592517
γ-Gurujunene	0.0793745	-0.104134	0.0261448	-0.050668
γ-Muurolene	0.112381	-0.135356	0.094215	-0.0890378
α-Amorphene	0.216209	-0.115258	0.179311	-0.0453548
β-Ylangene	0.0835529	-0.235093	0.0900916	-0.195716
α-Humulene	0.174903	-0.255374	0.129741	-0.214832
(-)-Germacrene D	0.137494	-0.168106	0.0999129	-0.130962
β-Bisabolene	0.117873	-0.101749	0.0960998	-0.058779
α-Muurolene	0.135184	-0.179904	0.0905098	-0.104093
δ-Selinene	0.11864	-0.228925	0.0954425	-0.172695
β-Selinene	0.297123	-0.156555	0.239691	-0.118546
α-Gurjunene	0.194108	-0.101314	0.1186	0.000523347
Zonarene	0.0744236	-0.224564	0.0790651	-0.189248
β-Cadinene	0.104198	-0.155061	0.0723298	-0.0814037
Valencene	0.176529	-0.167596	0.127492	-0.0945353
α-Cadinene	0.135632	-0.177377	0.0898932	-0.1044
α-Farnesene	0.196447	-0.22362	0.106314	-0.151304
δ-Cadinene	0.141965	-0.178958	0.107763	-0.118565
γ-Cadinene	0.099253	-0.25546	0.122851	-0.19932
7-epi-alpha-selinene	0.0990913	-0.252269	0.100453	-0.223712
Selina-3,7(11)-diene	0.170279	-0.151308	0.119584	-0.0731739
Cadina-1,4-diene	0.232727	-0.163114	0.174354	-0.0889767
(Z)-β-Farnesene	0.109437	0.129832	0.178412	0.13073
Ω-Cadinene	0.149748	-0.192465	0.143454	-0.133466
Patchoulene	0.127527	-0.201671	0.0891818	-0.11929
γ-Selinene	0.236431	-0.100936	0.194229	-0.0381394
Germacrene B	0.197163	-0.121265	0.153603	-0.0398429
(Z)-Calamenene	0.117622	-0.183504	0.0998774	-0.128981
α-Dehydro-ar-himachalene	-0.103169	-0.191022	-0.0729066	-0.130164
α-Calacorene	0.148091	-0.25208	0.116224	-0.205698
Isospathulenol	0.144285	0.0130102	0.116783	0.0896039
Cubenol	0.347244	-0.0419858	0.368806	-0.119141
α-Corocalene	0.120485	-0.24248	0.0913621	-0.194902
Guaiazulene	0.0217896	-0.214325	-0.0166928	-0.136646
TOTAL SESQUITERPENES	0.121084	-0.240843	0.097912	-0.186413
5-ethyl-2(5H)-Furanone	0.155044	-0.0291407	0.233159	-0.0130669
Butyrolactone	0.191719	-0.130997	0.193665	-0.0562725
γ-Undecalacton	-0.244799	-0.0599212	-0.201881	-0.122399
TOTAL LACTONES	0.19421	-0.125368	0.204376	-0.0542283
(E)-β-Ionone	0.345732	-0.177298	0.47274	-0.306298
TDN	0.207233	-0.235056	0.235053	-0.251216
TOTAL C13 NORISOPRENOIDS	0.271637	-0.240214	0.333572	-0.293641
